# Supplementary material for: (Z)-Methyl 4-[3-(3-oxoquinuclidin-2-yl­idenemeth­yl)-1H-indol-1-ylmeth­yl]benzoate
Source: Acta Crystallogr Sect E Struct Rep Online. 2008 Oct 4;64(Pt 11):o2050. doi: 10.1107/S1600536808030018 (PMC2959505; doi:10.1107/S1600536808030018)
Supplement: Supplementary file 2 [file e-64-o2050-Isup2.hkl]

# 
# h,k,l, Fc-squared, Fo-squared, sigma(Fo-squared) and status flag 
# 
data_I
_shelx_title ' k08007 - P1bar' 
_shelx_refln_list_code          4 
_shelx_F_calc_maximum      125.31 
_exptl_crystal_F_000       424.00 
_reflns_d_resolution_high  0.8107 
 
loop_ 
 _symmetry_equiv_pos_as_xyz 
 'x, y, z' 
 '-x, -y, -z' 
 
_cell_length_a     9.8597 
_cell_length_b    10.3037 
_cell_length_c    11.3515 
_cell_angle_alpha 106.647 
_cell_angle_beta  111.437 
_cell_angle_gamma  92.786 
 
_shelx_F_squared_multiplier     1.000 
 
loop_ 
 _refln_index_h 
 _refln_index_k 
 _refln_index_l 
 _refln_F_squared_calc 
 _refln_F_squared_meas 
 _refln_F_squared_sigma 
 _refln_observed_status 
   1   0   0      645.76      602.88      9.18 o 
   2   0   0     1042.50      968.02     17.75 o 
   3   0   0       85.68       75.40      2.84 o 
   4   0   0      116.36      113.31      5.98 o 
   5   0   0      480.72      509.28     12.85 o 
   6   0   0      103.72       94.37      7.31 o 
   7   0   0      204.63      201.89     11.20 o 
   8   0   0        4.79       13.06      7.30 o 
   9   0   0       22.47        9.84      9.98 o 
  10   0   0        1.45       16.10     12.91 o 
  11   0   0       83.48       22.19     39.94 o 
 -11   1   0       54.52       60.27     18.55 o 
 -10   1   0      117.82      115.11     16.81 o 
  -9   1   0      335.21      364.90     20.56 o 
  -8   1   0        9.58        1.30      7.70 o 
  -7   1   0      198.63      211.74     12.27 o 
  -6   1   0       26.94       22.34      4.02 o 
  -5   1   0        7.19        2.70      2.53 o 
  -4   1   0      137.79      121.90      4.60 o 
  -3   1   0      196.16      194.66      4.27 o 
  -2   1   0      517.48      478.65      7.98 o 
  -1   1   0      105.52       98.00      2.16 o 
   0   1   0      225.15      206.06      6.42 o 
   1   1   0     2091.76     2116.22     36.34 o 
   2   1   0      166.21      170.56      5.12 o 
   3   1   0      151.16      145.28      4.36 o 
   4   1   0       57.44       41.46      5.33 o 
   5   1   0      490.57      514.70     12.53 o 
   6   1   0       50.17       48.53      4.70 o 
   7   1   0       61.00       53.99     10.64 o 
   8   1   0       18.07       14.62      8.23 o 
   9   1   0        1.17        8.14      7.88 o 
  10   1   0        1.30      -20.19     35.17 o 
 -11   2   0        0.10       -4.84     14.21 o 
 -10   2   0      409.56      442.91     50.48 o 
  -9   2   0      122.58      130.36     12.34 o 
  -8   2   0        1.07       -1.59     11.20 o 
  -7   2   0      538.16      577.35     21.64 o 
  -6   2   0       37.20       27.23      6.91 o 
  -5   2   0        1.58        3.64      2.81 o 
  -4   2   0       49.47       42.19      2.52 o 
  -3   2   0      333.54      347.63      6.87 o 
  -2   2   0    14235.17    13822.95    412.42 o 
  -1   2   0      387.84      377.95      7.36 o 
   0   2   0     2109.63     2217.88     69.60 o 
   1   2   0     3845.61     3948.17    198.59 o 
   2   2   0     9092.50     9307.25    175.58 o 
   3   2   0        1.52        1.32      1.19 o 
   4   2   0      309.28      312.50      7.54 o 
   5   2   0      354.77      401.25     17.44 o 
   6   2   0       29.18       27.45     11.72 o 
   7   2   0       45.51       36.24     10.78 o 
   8   2   0       98.00       83.89     21.08 o 
   9   2   0        0.19       -3.41     10.23 o 
  10   2   0        4.62       31.18     32.57 o 
 -11   3   0       70.74       69.16     16.19 o 
 -10   3   0        1.26       15.96     14.15 o 
  -9   3   0      158.89      162.29     16.15 o 
  -8   3   0        0.78        0.47     12.26 o 
  -7   3   0      240.14      249.38     14.70 o 
  -6   3   0       29.03       26.22      5.94 o 
  -5   3   0      500.38      534.15     18.48 o 
  -4   3   0        9.00        6.77      3.57 o 
  -3   3   0      792.02      825.12     14.05 o 
  -2   3   0     2198.93     2246.07     48.99 o 
  -1   3   0       39.07       38.73      2.88 o 
   0   3   0      721.69      719.76     15.02 o 
   1   3   0     3619.28     3891.77    131.79 o 
   2   3   0     6607.35     7344.13    176.31 o 
   3   3   0       51.50       54.43      4.87 o 
   4   3   0       92.59       92.35      7.61 o 
   5   3   0       50.52       43.55      9.21 o 
   6   3   0       91.54       86.27      9.60 o 
   7   3   0       27.70       26.91      6.74 o 
   8   3   0      176.90      189.85     12.19 o 
   9   3   0       43.35        8.35     34.10 o 
  10   3   0        0.96      -19.37     30.14 o 
 -11   4   0        0.19       -3.10     14.20 o 
 -10   4   0       26.86       11.85     10.29 o 
  -9   4   0       49.99       29.58     12.66 o 
  -8   4   0      208.57      214.95     15.26 o 
  -7   4   0      282.24      310.33     14.19 o 
  -6   4   0        0.44        1.29      3.24 o 
  -5   4   0      294.64      287.88      9.57 o 
  -4   4   0       33.45       21.39      4.71 o 
  -3   4   0      728.58      771.82     18.07 o 
  -2   4   0      401.80      415.72     12.17 o 
  -1   4   0      330.40      346.53     11.14 o 
   0   4   0     3519.76     3507.60     79.48 o 
   1   4   0        1.12        0.86      3.95 o 
   2   4   0      192.22      208.20      9.07 o 
   3   4   0       43.38       43.02      5.57 o 
   4   4   0        0.26        5.74      3.19 o 
   5   4   0      103.47       86.57      6.55 o 
   6   4   0       22.68       17.18      8.25 o 
   7   4   0        1.36       -4.27      4.27 o 
   8   4   0        0.16       18.50     22.34 o 
   9   4   0        2.45      -23.39     23.39 o 
 -10   5   0        0.11        2.32     16.28 o 
  -9   5   0        3.28        2.56     10.68 o 
  -8   5   0      405.33      386.29     23.54 o 
  -7   5   0        2.13       -2.31      5.07 o 
  -6   5   0       78.82       75.64      6.24 o 
  -5   5   0      971.13     1064.74     26.43 o 
  -4   5   0      223.19      194.48      6.91 o 
  -3   5   0      135.40      143.52      7.08 o 
  -2   5   0      345.20      324.18     12.37 o 
  -1   5   0        1.22       -0.65      1.93 o 
   0   5   0       14.25        9.17      2.62 o 
   1   5   0      330.93      325.10     19.13 o 
   2   5   0      566.96      630.86     19.38 o 
   3   5   0      349.59      332.78     15.13 o 
   4   5   0        0.03       -3.27      3.27 o 
   5   5   0       65.63       68.95      6.03 o 
   6   5   0        0.00       -5.41      5.41 o 
   7   5   0        0.11       -4.17     15.97 o 
   8   5   0        5.66       28.46     27.70 o 
   9   5   0        8.02       71.42     38.96 o 
 -10   6   0       33.82       25.31     16.54 o 
  -9   6   0       52.92       59.57     25.04 o 
  -8   6   0       29.07       18.67     16.53 o 
  -7   6   0      299.89      308.31     15.89 o 
  -6   6   0      372.74      416.72     14.40 o 
  -5   6   0       11.18       10.00      3.99 o 
  -4   6   0      167.83      152.84      9.98 o 
  -3   6   0        0.00        1.94      4.54 o 
  -2   6   0      422.79      402.88     18.99 o 
  -1   6   0      149.38      138.23      7.35 o 
   0   6   0      764.33      772.41     21.93 o 
   1   6   0      191.47      191.19     10.06 o 
   2   6   0       10.52        9.43      4.04 o 
   3   6   0       69.44       58.37      7.88 o 
   4   6   0      943.21     1036.21     29.69 o 
   5   6   0       21.12       13.25      7.29 o 
   6   6   0       92.25       65.57     20.67 o 
   7   6   0       45.26       19.31     22.06 o 
   8   6   0        0.07       -7.45     26.82 o 
 -10   7   0        3.62      -19.68     19.68 o 
  -9   7   0        0.76       -2.40     13.86 o 
  -8   7   0       12.24       31.14     12.10 o 
  -7   7   0        7.05        7.97      9.31 o 
  -6   7   0      167.14      174.85     11.14 o 
  -5   7   0        4.69        4.18      5.04 o 
  -4   7   0       18.65       12.95      6.48 o 
  -3   7   0        5.66        9.29      5.98 o 
  -2   7   0        3.35        6.71      4.70 o 
  -1   7   0      892.31      948.61     33.17 o 
   0   7   0       21.62       21.07      4.91 o 
   1   7   0      142.81      142.56      9.05 o 
   2   7   0       54.67       47.01      7.01 o 
   3   7   0      139.21      131.52      9.00 o 
   4   7   0        8.34        1.33      2.67 o 
   5   7   0       16.01       27.51     24.76 o 
   6   7   0        3.69       -5.67     29.05 o 
   7   7   0        7.77       37.39     26.18 o 
   8   7   0       27.02        8.57     42.09 o 
  -9   8   0        6.70        8.61     20.09 o 
  -8   8   0        2.98       13.82     13.67 o 
  -7   8   0       71.37       63.41     21.55 o 
  -6   8   0       46.43       31.38     10.04 o 
  -5   8   0      233.04      246.62     18.04 o 
  -4   8   0      386.58      445.49     22.68 o 
  -3   8   0      450.79      489.95     19.65 o 
  -2   8   0      165.12      147.93     10.04 o 
  -1   8   0        8.22        2.71      5.42 o 
   0   8   0       25.54        3.52      7.03 o 
   1   8   0       34.02       24.08      7.30 o 
   2   8   0        1.85       -3.00      5.24 o 
   3   8   0        7.27        2.96      5.17 o 
   4   8   0      258.74      311.55     33.51 o 
   5   8   0        0.06       18.38     19.80 o 
   6   8   0        8.14      -10.78     20.12 o 
   7   8   0        7.73       13.77     26.02 o 
  -8   9   0        4.45       12.30     18.43 o 
  -7   9   0       22.60       26.96     20.22 o 
  -6   9   0       25.51        5.17     15.51 o 
  -5   9   0        0.41        4.61      9.89 o 
  -4   9   0        6.31        5.96      9.27 o 
  -3   9   0        1.71       11.43      6.06 o 
  -2   9   0      212.87      193.87     12.07 o 
  -1   9   0       28.34       16.98      6.80 o 
   0   9   0      108.60       89.38     10.42 o 
   1   9   0       58.86       41.70     10.24 o 
   2   9   0       53.12       47.10     10.94 o 
   3   9   0        4.85       -5.76     13.17 o 
   4   9   0        0.73        3.94     14.17 o 
   5   9   0       29.34       15.13     15.13 o 
   6   9   0       11.49      -17.27     17.27 o 
  -7  10   0      114.05      135.95     38.84 o 
  -6  10   0        0.69       -6.73     16.15 o 
  -5  10   0       11.15       37.09     19.91 o 
  -4  10   0       14.78        6.67      7.35 o 
  -3  10   0        7.31        3.37      8.08 o 
  -2  10   0       49.72       33.70      8.43 o 
  -1  10   0       99.69       88.50     12.74 o 
   0  10   0       77.34       68.99     12.60 o 
   1  10   0       27.60        0.78     10.20 o 
   2  10   0       35.54       29.59     16.00 o 
   3  10   0       64.58       65.13     27.66 o 
   4  10   0       41.05       18.11     22.44 o 
  -6  11   0        0.23      -16.90     21.11 o 
  -5  11   0        2.65        5.99     13.31 o 
  -4  11   0        5.21       25.68     15.97 o 
  -3  11   0       25.91       15.86      9.66 o 
  -2  11   0       78.48       60.85     11.32 o 
  -1  11   0       45.14       40.27     11.79 o 
   0  11   0       17.15        3.70     11.84 o 
   1  11   0        2.48        3.33     14.96 o 
   2  11   0       23.39       33.48     17.15 o 
   3  11   0       21.90        7.37     20.43 o 
  -3  12   0        7.75        8.47     13.41 o 
  -2  12   0       23.25        5.72     12.14 o 
  -1  12   0        4.36        9.35     11.49 o 
  -1 -12   1        1.00       36.47     20.72 o 
   0 -12   1       13.27       14.81     13.17 o 
   1 -12   1       11.26       -4.70     11.76 o 
   2 -12   1        0.13       -6.55     14.73 o 
   3 -12   1      283.48      332.22     22.99 o 
   4 -12   1       16.23       13.18     15.36 o 
  -3 -11   1       17.87        7.78     20.74 o 
  -2 -11   1      110.51      113.62     23.42 o 
  -1 -11   1       24.29        5.85     13.37 o 
   0 -11   1       22.81        2.43     12.16 o 
   1 -11   1       27.40       32.43     13.44 o 
   2 -11   1        0.89       -6.39     12.77 o 
   3 -11   1        5.23        0.72      8.70 o 
   4 -11   1       21.03       12.67     10.57 o 
   5 -11   1        6.33      -16.56     16.56 o 
   6 -11   1       27.10       11.04     22.82 o 
  -5 -10   1        0.38        8.71     21.28 o 
  -4 -10   1      140.15      117.70     25.09 o 
  -3 -10   1       49.51       12.67     16.91 o 
  -2 -10   1       16.20       -4.09      9.00 o 
  -1 -10   1      129.01      142.97     15.52 o 
   0 -10   1        2.32        8.04      8.04 o 
   1 -10   1       78.69       80.73     11.18 o 
   2 -10   1       18.01       13.38      7.87 o 
   3 -10   1      251.75      295.65     17.35 o 
   4 -10   1        0.00        7.82     10.66 o 
   5 -10   1        0.55      -13.06     13.06 o 
   6 -10   1       82.06       66.85     24.78 o 
   7 -10   1        0.23        5.84     22.60 o 
  -6  -9   1       21.71        4.84     21.28 o 
  -5  -9   1        2.45       14.45     17.85 o 
  -4  -9   1       22.32       12.59     14.94 o 
  -3  -9   1        0.05        2.33      6.23 o 
  -2  -9   1       44.96       27.71      8.24 o 
  -1  -9   1        0.00        8.39      6.87 o 
   0  -9   1        9.08       -3.71      7.41 o 
   1  -9   1       19.95        7.38      6.64 o 
   2  -9   1        5.06       -1.46      8.05 o 
   3  -9   1       61.94       37.73      7.54 o 
   4  -9   1      367.93      416.08     27.26 o 
   5  -9   1       13.54       12.47     10.27 o 
   6  -9   1        8.95       16.00     12.68 o 
   7  -9   1        0.35       -8.00     16.13 o 
   8  -9   1        2.45       14.52     20.92 o 
  -7  -8   1        4.38       -8.64     29.17 o 
  -6  -8   1       11.44        7.40     16.45 o 
  -5  -8   1       81.12       38.06     14.36 o 
  -4  -8   1       75.28       61.28     14.37 o 
  -3  -8   1       47.15       35.03     12.87 o 
  -2  -8   1      666.92      738.70     26.61 o 
  -1  -8   1       14.10        2.16      5.76 o 
   0  -8   1       71.81       62.24      7.87 o 
   1  -8   1       17.76       18.04      6.50 o 
   2  -8   1        4.28        4.35      5.81 o 
   3  -8   1      282.08      276.99     20.25 o 
   4  -8   1        2.96        1.47      7.33 o 
   5  -8   1       10.68        8.13      7.67 o 
   6  -8   1       12.92        4.56      8.60 o 
   7  -8   1        2.97       -4.09     15.64 o 
   8  -8   1      121.65      131.65     34.66 o 
   9  -8   1       31.98       29.21     20.72 o 
  -8  -7   1       10.37      -19.56     39.12 o 
  -7  -7   1        1.92       59.19     34.43 o 
  -6  -7   1       46.09       61.91     31.37 o 
  -5  -7   1      137.12      142.92     24.31 o 
  -4  -7   1       13.48        4.24      7.08 o 
  -3  -7   1      196.55      176.12     10.76 o 
  -2  -7   1       19.47       17.84      5.29 o 
  -1  -7   1        1.05        0.70      5.55 o 
   0  -7   1      127.95      115.44      7.69 o 
   1  -7   1        6.66       -0.72      4.25 o 
   2  -7   1        2.49       -0.71      4.20 o 
   3  -7   1       56.01       49.65      6.95 o 
   4  -7   1      486.76      599.02     44.04 o 
   5  -7   1      467.77      552.04     68.32 o 
   6  -7   1       22.28        6.88      7.92 o 
   7  -7   1       69.87       76.59     11.62 o 
   8  -7   1       51.37       30.57     18.63 o 
   9  -7   1        0.57       25.44     25.40 o 
  10  -7   1        0.20      -22.18     22.18 o 
  -9  -6   1        4.86        4.50     35.97 o 
  -8  -6   1       19.57       39.08     31.45 o 
  -7  -6   1        0.13       33.84     31.80 o 
  -6  -6   1      188.34      139.28     25.13 o 
  -5  -6   1        7.36        1.40      4.22 o 
  -4  -6   1      340.37      388.74     11.79 o 
  -3  -6   1       19.67        9.58      3.20 o 
  -2  -6   1        7.58       10.44      7.73 o 
  -1  -6   1      118.61      128.40     18.19 o 
   0  -6   1     1356.72     1521.85     47.95 o 
   1  -6   1       35.87       35.37      4.76 o 
   2  -6   1      700.75      837.35     41.09 o 
   3  -6   1       42.10       44.22      5.05 o 
   4  -6   1       33.92       30.57      5.33 o 
   5  -6   1       90.63      101.46      7.41 o 
   6  -6   1        5.88       -1.44      5.29 o 
   7  -6   1       56.94       45.17      8.58 o 
   8  -6   1       11.79       19.69     13.01 o 
   9  -6   1       25.17       25.57     17.19 o 
  10  -6   1       22.07       44.38     25.65 o 
  -9  -5   1      121.77      134.91     41.20 o 
  -8  -5   1       31.12        0.00     23.14 o 
  -7  -5   1       77.30       51.93     21.25 o 
  -6  -5   1        6.14       -4.11      4.11 o 
  -5  -5   1        5.79        5.51      3.44 o 
  -4  -5   1      567.07      644.21     21.81 o 
  -3  -5   1      205.14      220.93     15.79 o 
  -2  -5   1     1273.14     1478.39     54.92 o 
  -1  -5   1        2.58        6.79      2.40 o 
   0  -5   1       10.20        5.87      2.61 o 
   1  -5   1       18.81       19.10      9.55 o 
   2  -5   1       53.40       37.88      4.11 o 
   3  -5   1      168.96      195.18      8.13 o 
   4  -5   1       78.05       68.03     10.64 o 
   5  -5   1        1.20       -3.17      3.17 o 
   6  -5   1       52.46       40.48      7.03 o 
   7  -5   1        2.91       -1.91      6.81 o 
   8  -5   1        0.60       -6.30      6.30 o 
   9  -5   1       16.60       21.30     14.10 o 
  10  -5   1        0.11        1.04     15.24 o 
 -10  -4   1       16.86       14.60     31.49 o 
  -9  -4   1       41.60       37.36     38.09 o 
  -8  -4   1      146.35      189.87     28.91 o 
  -7  -4   1        1.79       -3.62      4.20 o 
  -6  -4   1       35.77       26.48     14.13 o 
  -5  -4   1       75.36       61.26      5.27 o 
  -4  -4   1      222.14      230.88      9.87 o 
  -3  -4   1      387.16      406.28     23.53 o 
  -2  -4   1     1954.53     2064.00     68.06 o 
  -1  -4   1      701.21      698.65     48.65 o 
   0  -4   1      186.28      197.73     19.02 o 
   1  -4   1       93.95       81.32     11.25 o 
   2  -4   1      211.78      203.02      6.66 o 
   3  -4   1      908.23      969.71     24.20 o 
   4  -4   1       73.94       69.77      4.71 o 
   5  -4   1       37.08       35.72      4.95 o 
   6  -4   1      426.15      484.70     14.90 o 
   7  -4   1      441.78      508.77     19.43 o 
   8  -4   1       53.89       43.69     10.15 o 
   9  -4   1      171.58      170.04     20.41 o 
  10  -4   1       15.38        8.63     12.41 o 
 -10  -3   1        0.46       -0.73     43.43 o 
  -9  -3   1       14.33      -12.77     22.00 o 
  -8  -3   1       66.25       69.59     11.58 o 
  -7  -3   1        8.06        6.80      5.07 o 
  -6  -3   1      114.68      111.25      6.38 o 
  -5  -3   1        0.09        1.99      2.38 o 
  -4  -3   1       68.90       66.35      6.13 o 
  -3  -3   1       35.20       32.60      2.31 o 
  -2  -3   1      753.96      770.64     20.68 o 
  -1  -3   1      897.50      904.61     19.56 o 
   0  -3   1        0.11        1.41      1.31 o 
   1  -3   1      104.48       84.63      4.20 o 
   2  -3   1     1069.07     1078.70     17.99 o 
   3  -3   1     2068.97     2186.89     34.17 o 
   4  -3   1       98.79      111.07      4.92 o 
   5  -3   1      237.38      215.79      7.60 o 
   6  -3   1       10.02        7.07      4.10 o 
   7  -3   1      447.58      518.00     19.86 o 
   8  -3   1        6.16       -0.96      7.78 o 
   9  -3   1      328.45      392.16     58.39 o 
  10  -3   1       98.49      109.71     14.40 o 
 -11  -2   1       15.38      -18.85     41.73 o 
 -10  -2   1        6.13       42.43     30.50 o 
  -9  -2   1        0.14       -1.44      7.23 o 
  -8  -2   1      162.83      163.05     14.63 o 
  -7  -2   1      195.03      208.27     18.65 o 
  -6  -2   1      272.28      311.78     13.28 o 
  -5  -2   1        4.63        2.37      2.08 o 
  -4  -2   1     3572.13     3897.90     67.24 o 
  -3  -2   1      163.31      170.27      4.96 o 
  -2  -2   1     1360.87     1287.05     24.81 o 
  -1  -2   1     6718.00     6775.62    137.08 o 
   0  -2   1     1006.61      925.17     17.51 o 
   1  -2   1     3334.96     3088.77     56.54 o 
   2  -2   1     1712.48     1676.59     51.96 o 
   3  -2   1       18.37       17.74      2.06 o 
   4  -2   1      202.42      207.20      6.56 o 
   5  -2   1        4.56        0.00      2.72 o 
   6  -2   1       41.06       32.60      5.37 o 
   7  -2   1      247.38      245.39     17.73 o 
   8  -2   1        7.46        6.79      8.25 o 
   9  -2   1       55.17       55.64     12.00 o 
  10  -2   1      115.73      131.95     15.41 o 
 -11  -1   1       30.20      -20.13     31.52 o 
 -10  -1   1        0.53       -4.56     10.88 o 
  -9  -1   1       16.75       13.54      9.05 o 
  -8  -1   1        1.14       -0.24      4.60 o 
  -7  -1   1       12.77       10.52      4.20 o 
  -6  -1   1       88.17       69.66     10.95 o 
  -5  -1   1      304.31      281.93      7.32 o 
  -4  -1   1      939.99      996.08     16.87 o 
  -3  -1   1     1276.72     1212.78     19.68 o 
  -2  -1   1      333.48      317.45      5.89 o 
  -1  -1   1      545.23      510.43      8.35 o 
   0  -1   1     1020.20      924.83     16.66 o 
   1  -1   1     6091.61     5483.29     82.94 o 
   2  -1   1        4.01        4.41      1.43 o 
   3  -1   1     1414.81     1351.01     20.51 o 
   4  -1   1      144.38      145.71      6.32 o 
   5  -1   1      801.03      858.92     18.77 o 
   6  -1   1        9.63       11.32      4.25 o 
   7  -1   1        0.43        2.21      5.81 o 
   8  -1   1      758.04      813.45     24.54 o 
   9  -1   1      505.27      549.62     22.60 o 
  10  -1   1      235.88      244.23     19.05 o 
 -11   0   1       31.08       32.85     19.64 o 
 -10   0   1        5.98       12.31     10.66 o 
  -9   0   1      102.84      110.55     11.88 o 
  -8   0   1      102.95      106.21     10.59 o 
  -7   0   1       46.84       44.32      5.29 o 
  -6   0   1        2.34       -2.64      2.64 o 
  -5   0   1       39.86       32.76      5.29 o 
  -4   0   1      768.57      736.62     20.27 o 
  -3   0   1       30.76       22.52      2.12 o 
  -2   0   1     2297.14     2178.56     35.69 o 
  -1   0   1      211.07      213.29      4.82 o 
   0   0   1     1703.61     1641.60     28.46 o 
   1   0   1      198.82      207.56      4.41 o 
   2   0   1        9.12        4.96      1.12 o 
   3   0   1      462.76      460.05     14.17 o 
   4   0   1      280.42      305.53      7.62 o 
   5   0   1      194.04      197.08      7.09 o 
   6   0   1      398.23      407.66     13.89 o 
   7   0   1       14.83       11.35      5.17 o 
   8   0   1      171.28      160.67     25.27 o 
   9   0   1        3.70       -1.80      8.87 o 
  10   0   1       34.94        8.93     17.24 o 
 -11   1   1        2.75       -5.53     17.82 o 
 -10   1   1       35.28       20.02     21.54 o 
  -9   1   1       29.90       20.12      8.14 o 
  -8   1   1       49.19       48.08      8.16 o 
  -7   1   1      110.63       88.87      7.36 o 
  -6   1   1      396.55      424.29     12.21 o 
  -5   1   1       56.54       57.79      4.29 o 
  -4   1   1      138.83      123.98      4.14 o 
  -3   1   1      182.28      174.57      4.52 o 
  -2   1   1     1773.55     1829.62     33.15 o 
  -1   1   1     2050.66     2005.20     52.66 o 
   0   1   1      625.97      618.24     12.70 o 
   1   1   1    15703.07    15536.48    556.37 o 
   2   1   1     6976.39     7063.81    116.25 o 
   3   1   1      325.82      325.00      6.83 o 
   4   1   1       63.24       65.68      7.07 o 
   5   1   1      479.43      509.05     25.63 o 
   6   1   1       22.38        9.40      5.87 o 
   7   1   1      616.24      658.40     22.49 o 
   8   1   1       13.96       18.40     10.82 o 
   9   1   1        0.95       -7.95     13.89 o 
  10   1   1      145.94      120.88     38.32 o 
 -11   2   1      108.32       91.56     15.68 o 
 -10   2   1      391.92      434.73     25.55 o 
  -9   2   1        2.99        4.44     10.47 o 
  -8   2   1       10.48        9.38      7.05 o 
  -7   2   1      103.19       96.40      7.12 o 
  -6   2   1        0.13        2.65      2.98 o 
  -5   2   1      394.33      417.48      9.63 o 
  -4   2   1      396.54      401.25      8.25 o 
  -3   2   1     3160.93     3203.51     47.27 o 
  -2   2   1    15287.40    13991.85    431.67 o 
  -1   2   1      478.61      519.50     16.73 o 
   0   2   1      303.48      304.10      8.23 o 
   1   2   1     3711.99     3881.57     92.30 o 
   2   2   1     1100.00     1145.67     48.79 o 
   3   2   1     1217.41     1398.77     26.05 o 
   4   2   1       12.49        6.81      1.82 o 
   5   2   1      369.65      349.30     15.85 o 
   6   2   1       67.56       44.56     14.95 o 
   7   2   1      167.38      149.93     24.31 o 
   8   2   1       47.48       34.29     14.30 o 
   9   2   1      117.73      127.82     37.92 o 
  10   2   1        3.57       30.54     31.23 o 
 -11   3   1       14.25       11.74     24.48 o 
 -10   3   1        1.27        5.53     10.98 o 
  -9   3   1        3.28       -2.01      8.22 o 
  -8   3   1       29.50       16.01      7.97 o 
  -7   3   1       19.61       12.65      8.55 o 
  -6   3   1      112.28       98.42      9.07 o 
  -5   3   1        5.39        4.06      2.00 o 
  -4   3   1       54.48       49.15      4.79 o 
  -3   3   1     1683.44     1726.12     30.98 o 
  -2   3   1      549.36      562.49     13.52 o 
  -1   3   1       43.81       31.20      4.12 o 
   0   3   1      563.02      576.51     15.41 o 
   1   3   1       28.96       22.24      2.47 o 
   2   3   1        0.40        1.95      3.59 o 
   3   3   1     3945.34     4178.32    107.28 o 
   4   3   1      138.10      129.99      5.74 o 
   5   3   1      283.47      292.23     10.00 o 
   6   3   1       79.58       76.34     18.90 o 
   7   3   1        5.82        2.44      4.79 o 
   8   3   1        8.48        0.70     14.61 o 
   9   3   1       23.58       -9.47     39.32 o 
 -11   4   1        6.97        0.56     15.77 o 
 -10   4   1       10.09        3.50     16.77 o 
  -9   4   1       16.50       16.02     12.21 o 
  -8   4   1      386.78      404.86     26.57 o 
  -7   4   1       23.48       27.91      7.67 o 
  -6   4   1       46.56       39.27      4.10 o 
  -5   4   1      125.67      134.22      7.01 o 
  -4   4   1     3344.21     3662.15     77.30 o 
  -3   4   1       80.02       81.52      9.34 o 
  -2   4   1      187.72      205.63     17.33 o 
  -1   4   1      149.59      135.15      6.62 o 
   0   4   1       31.68       32.45      6.07 o 
   1   4   1       52.34       48.80      4.08 o 
   2   4   1     1031.84     1088.98     34.23 o 
   3   4   1     5267.93     5874.59    108.17 o 
   4   4   1      602.62      621.91     23.45 o 
   5   4   1      310.49      290.77     17.54 o 
   6   4   1      253.63      254.35     17.04 o 
   7   4   1       30.08       18.97     11.24 o 
   8   4   1       35.83       25.18     23.61 o 
   9   4   1       21.32       -2.43     27.49 o 
 -11   5   1       57.15       61.38     18.97 o 
 -10   5   1        8.72      -15.06     18.84 o 
  -9   5   1       15.97        4.51     12.56 o 
  -8   5   1      316.15      322.48     41.58 o 
  -7   5   1       10.34        9.28      4.70 o 
  -6   5   1      226.51      243.41     12.12 o 
  -5   5   1     1574.54     1661.34     50.22 o 
  -4   5   1      706.70      712.70     27.21 o 
  -3   5   1       16.80       13.56      4.52 o 
  -2   5   1        8.44        8.44      3.89 o 
  -1   5   1       58.13       60.26      5.30 o 
   0   5   1      491.87      538.04     19.38 o 
   1   5   1     1496.49     1683.00     51.80 o 
   2   5   1      220.37      236.01     10.55 o 
   3   5   1       53.59       53.95      3.90 o 
   4   5   1      219.77      223.05     13.49 o 
   5   5   1      158.46      173.56     13.56 o 
   6   5   1       11.14        6.01      9.35 o 
   7   5   1        1.21       36.10     24.55 o 
   8   5   1        0.00       30.15     29.33 o 
 -10   6   1        0.43        6.36     20.43 o 
  -9   6   1        6.42       -0.52     13.27 o 
  -8   6   1       10.26        9.09      9.34 o 
  -7   6   1       39.83       30.76     10.91 o 
  -6   6   1      115.02      115.74      9.05 o 
  -5   6   1      198.72      209.99     11.01 o 
  -4   6   1      282.67      302.89     16.14 o 
  -3   6   1      212.60      204.69     14.43 o 
  -2   6   1      151.42      145.85      7.89 o 
  -1   6   1       19.74       20.86      4.03 o 
   0   6   1      355.14      358.77     14.43 o 
   1   6   1        0.90       -3.97      3.97 o 
   2   6   1        1.33       -1.99      3.33 o 
   3   6   1      438.78      459.30     24.70 o 
   4   6   1      822.93      918.15     37.87 o 
   5   6   1       90.06       82.49     11.31 o 
   6   6   1        3.28      -19.40     20.13 o 
   7   6   1        0.80        2.95     24.35 o 
   8   6   1        6.93       23.04     27.97 o 
 -10   7   1       36.73        1.37     26.11 o 
  -9   7   1       19.66        0.00     17.96 o 
  -8   7   1        5.68        7.08     15.44 o 
  -7   7   1       17.87       16.28     15.65 o 
  -6   7   1      712.57      756.93     34.24 o 
  -5   7   1       28.54       27.33      7.81 o 
  -4   7   1      335.49      366.23     21.07 o 
  -3   7   1      255.25      238.52     15.81 o 
  -2   7   1       44.54       37.06      6.61 o 
  -1   7   1        3.00        2.07      4.14 o 
   0   7   1       51.68       42.63      6.40 o 
   1   7   1        8.12        2.77      4.84 o 
   2   7   1        4.69       -2.76      3.46 o 
   3   7   1      102.86       98.34     11.09 o 
   4   7   1      222.70      231.69     19.66 o 
   5   7   1      398.75      416.89     34.46 o 
   6   7   1       52.14       23.89     26.14 o 
   7   7   1      101.82       93.18     41.27 o 
  -9   8   1       47.64       83.86     27.73 o 
  -8   8   1      100.52      112.33     23.48 o 
  -7   8   1      198.17      172.72     30.48 o 
  -6   8   1        7.69       -7.18     18.29 o 
  -5   8   1      199.79      191.02     17.06 o 
  -4   8   1       24.10       16.01      7.34 o 
  -3   8   1       37.48       24.75      6.02 o 
  -2   8   1      396.99      444.62     20.58 o 
  -1   8   1      105.28      109.71     10.97 o 
   0   8   1        1.85        2.87      5.74 o 
   1   8   1      289.10      310.32     20.48 o 
   2   8   1       20.37       10.93      5.46 o 
   3   8   1        1.78        2.22     21.50 o 
   4   8   1       69.94       63.19     23.90 o 
   5   8   1        7.78      -17.41     17.41 o 
   6   8   1       16.23      -39.42     39.42 o 
  -8   9   1        2.71       -7.67     19.17 o 
  -7   9   1        1.41       22.17     20.87 o 
  -6   9   1        3.05        9.62     17.18 o 
  -5   9   1       50.27       29.53      9.40 o 
  -4   9   1      151.69      125.68     12.03 o 
  -3   9   1      216.77      242.84     14.24 o 
  -2   9   1       13.61        9.42      7.41 o 
  -1   9   1        6.47        5.02      7.89 o 
   0   9   1        9.53        7.52      9.78 o 
   1   9   1        2.96        6.31      7.10 o 
   2   9   1       34.07       28.28     17.28 o 
   3   9   1        0.35        5.01     22.54 o 
   4   9   1      112.55      150.98     34.24 o 
   5   9   1       16.69       24.76     29.27 o 
  -7  10   1        0.19       24.70     23.99 o 
  -6  10   1        6.14       30.90     19.86 o 
  -5  10   1        1.32      -10.69     10.69 o 
  -4  10   1      113.88      100.62     12.31 o 
  -3  10   1      109.20      131.02     15.17 o 
  -2  10   1       46.30       46.29      9.67 o 
  -1  10   1        4.84       12.00      8.47 o 
   0  10   1       12.15       10.58      9.08 o 
   1  10   1        0.52      -10.57     11.32 o 
   2  10   1        0.04       14.63     17.89 o 
   3  10   1       87.43      133.56     28.21 o 
  -6  11   1       35.03       31.83     18.19 o 
  -5  11   1       10.99       -2.10     12.62 o 
  -4  11   1       48.02       36.91     16.33 o 
  -3  11   1       39.63       38.93     15.29 o 
  -2  11   1        9.70       -4.63      9.94 o 
  -1  11   1        2.09        3.50      9.77 o 
   0  11   1       10.83       -2.86     14.33 o 
   1  11   1       13.86       29.27     15.41 o 
   2  11   1       53.17       36.45     20.71 o 
  -2 -12   2        5.03      -10.01     15.85 o 
  -1 -12   2       21.77        2.43     12.94 o 
   0 -12   2       43.82       25.57     14.72 o 
   1 -12   2      175.69      194.48     18.18 o 
   2 -12   2       87.97      113.65     16.60 o 
   3 -12   2       12.58        4.50     17.29 o 
   4 -12   2        0.02       21.03     30.85 o 
  -4 -11   2       28.90       20.78     19.87 o 
  -3 -11   2       19.20       10.00     14.99 o 
  -2 -11   2       58.71       31.01     13.87 o 
  -1 -11   2        1.25       -6.54     12.27 o 
   0 -11   2        5.83        0.00      9.43 o 
   1 -11   2       17.07       14.25     10.29 o 
   2 -11   2        0.33       -3.91      7.82 o 
   3 -11   2        5.09       -5.07      8.70 o 
   4 -11   2       24.74       11.25      9.84 o 
   5 -11   2      122.48      139.38     39.21 o 
   6 -11   2        5.86        2.22     22.99 o 
  -5 -10   2       13.65       -7.72     20.27 o 
  -4 -10   2        1.59       -4.33     15.57 o 
  -3 -10   2       79.16       64.48     10.61 o 
  -2 -10   2       47.72       33.04      7.86 o 
  -1 -10   2        3.53        5.51      9.45 o 
   0 -10   2       89.76       78.67     10.80 o 
   1 -10   2        0.25       -2.24      7.48 o 
   2 -10   2      148.10      170.34     14.45 o 
   3 -10   2       99.06       87.74     10.06 o 
   4 -10   2       51.46       38.09     14.81 o 
   5 -10   2       30.19       31.88     15.77 o 
   6 -10   2       36.14       13.95     16.58 o 
   7 -10   2       26.12       22.04     17.34 o 
  -7  -9   2        9.58       -2.75     23.88 o 
  -6  -9   2       72.42       82.34     24.21 o 
  -5  -9   2       14.21       10.59     16.30 o 
  -4  -9   2       78.59       52.36     15.08 o 
  -3  -9   2        4.59        7.37     13.26 o 
  -2  -9   2      173.11      167.58     15.56 o 
  -1  -9   2       61.28       51.94     10.24 o 
   0  -9   2       81.11       80.05     10.28 o 
   1  -9   2       38.23        8.00      9.46 o 
   2  -9   2       15.35        4.53      6.05 o 
   3  -9   2      547.34      670.41    111.66 o 
   4  -9   2       97.08      114.84     29.23 o 
   5  -9   2       78.00       78.19     12.72 o 
   6  -9   2       46.14       36.63     11.97 o 
   7  -9   2       79.72      117.12     35.35 o 
   8  -9   2        0.06       11.52     19.38 o 
  -8  -8   2       11.75       18.11     25.35 o 
  -7  -8   2        5.22       11.24     25.30 o 
  -6  -8   2        7.57        2.47     12.40 o 
  -5  -8   2        4.03        8.62     16.52 o 
  -4  -8   2       40.33       28.99     11.32 o 
  -3  -8   2       20.28       15.24      9.01 o 
  -2  -8   2        0.71       -0.69      6.86 o 
  -1  -8   2        0.50       -1.38      6.23 o 
   0  -8   2      168.90      160.89     10.78 o 
   1  -8   2       24.74       10.93      6.56 o 
   2  -8   2       18.86       14.15      5.61 o 
   3  -8   2      514.56      626.87     25.15 o 
   4  -8   2      105.43       91.93     10.21 o 
   5  -8   2      316.22      351.81     18.68 o 
   6  -8   2      121.91      105.36     11.42 o 
   7  -8   2       26.54       10.24     14.20 o 
   8  -8   2        7.64       -8.22     15.50 o 
   9  -8   2       77.53       47.41     19.15 o 
  -8  -7   2        0.07      -24.57     24.57 o 
  -7  -7   2      126.36      213.60     27.91 o 
  -6  -7   2       59.45       63.06     14.50 o 
  -5  -7   2       24.12       10.07     10.80 o 
  -4  -7   2       73.43       86.97      5.48 o 
  -3  -7   2        1.60       -1.31      3.94 o 
  -2  -7   2       60.08       53.20      5.84 o 
  -1  -7   2      103.17       95.05      7.41 o 
   0  -7   2      295.97      314.11     12.94 o 
   1  -7   2      137.97      141.95     13.38 o 
   2  -7   2      202.97      208.72     11.35 o 
   3  -7   2       16.83        5.46      5.26 o 
   4  -7   2      480.88      543.29     20.92 o 
   5  -7   2      206.70      229.72     15.60 o 
   6  -7   2       13.48        4.64     11.95 o 
   7  -7   2      112.84      112.58     16.41 o 
   8  -7   2       65.12       58.14     48.69 o 
   9  -7   2        0.00       -6.82     22.87 o 
  -9  -6   2       18.57       12.04     25.82 o 
  -8  -6   2        2.80       -4.48     18.79 o 
  -7  -6   2       16.12        7.72     21.44 o 
  -6  -6   2       63.67       37.72     12.09 o 
  -5  -6   2        1.11       -4.85      6.93 o 
  -4  -6   2      102.13      106.21      4.06 o 
  -3  -6   2      203.73      198.27      8.29 o 
  -2  -6   2       67.46       60.95      9.10 o 
  -1  -6   2      430.06      421.26     14.36 o 
   0  -6   2        4.47        3.38      2.87 o 
   1  -6   2      109.80      105.49      9.37 o 
   2  -6   2      111.80      142.74     18.53 o 
   3  -6   2       23.00       16.40      5.03 o 
   4  -6   2       83.39       79.71      6.74 o 
   5  -6   2       11.08        6.42      7.48 o 
   6  -6   2      546.31      638.54     28.30 o 
   7  -6   2      622.54      787.19     28.99 o 
   8  -6   2      101.55      104.03     35.38 o 
   9  -6   2       46.18       75.98     18.32 o 
  10  -6   2        5.46        1.41     22.72 o 
 -10  -5   2       15.17       14.29     21.43 o 
  -9  -5   2       14.82       15.15     37.45 o 
  -8  -5   2       17.99       19.46     10.80 o 
  -7  -5   2       10.02       12.49     10.86 o 
  -6  -5   2        1.15       -6.31      7.01 o 
  -5  -5   2      346.76      359.51     21.07 o 
  -4  -5   2        4.82        0.00      4.63 o 
  -3  -5   2      111.88      101.52      5.38 o 
  -2  -5   2        7.85        5.78      3.21 o 
  -1  -5   2        5.31        2.90      2.11 o 
   0  -5   2      317.85      361.55     14.03 o 
   1  -5   2      470.63      495.43     13.11 o 
   2  -5   2      251.21      260.41      7.86 o 
   3  -5   2       47.01       34.85      4.38 o 
   4  -5   2       15.70        3.46      4.23 o 
   5  -5   2        0.43        1.11      7.11 o 
   6  -5   2       12.08        9.17      7.54 o 
   7  -5   2       79.95       60.91      7.98 o 
   8  -5   2        0.28       -2.68      7.57 o 
   9  -5   2       18.67       12.24     12.03 o 
  10  -5   2       15.16        8.52     17.71 o 
 -10  -4   2      111.62       86.53     54.00 o 
  -9  -4   2        0.62        7.16     22.94 o 
  -8  -4   2        2.78        2.33      9.86 o 
  -7  -4   2       61.22       54.04      9.82 o 
  -6  -4   2        1.26        0.83      1.34 o 
  -5  -4   2      209.06      227.00     10.77 o 
  -4  -4   2       39.95       42.42      5.22 o 
  -3  -4   2       23.30       21.60      3.39 o 
  -2  -4   2        4.06        1.77      3.54 o 
  -1  -4   2        0.11       -0.33      1.36 o 
   0  -4   2        8.23        5.26      2.00 o 
   1  -4   2     1396.99     1404.77     31.58 o 
   2  -4   2      146.88      149.95      5.97 o 
   3  -4   2      678.84      712.01     22.29 o 
   4  -4   2       34.90       13.94      6.82 o 
   5  -4   2      662.46      739.05     20.22 o 
   6  -4   2        0.05        2.08      5.65 o 
   7  -4   2       59.03       51.40      7.92 o 
   8  -4   2        2.10        4.55      7.37 o 
   9  -4   2      154.40      148.48     19.80 o 
  10  -4   2        0.55       20.62     13.00 o 
 -11  -3   2        9.99      -31.78     31.78 o 
 -10  -3   2        1.35       -1.39     23.04 o 
  -9  -3   2      112.63      118.72     31.80 o 
  -8  -3   2       34.49       39.06      6.74 o 
  -7  -3   2      729.95      856.25     36.58 o 
  -6  -3   2       16.93       16.03      5.07 o 
  -5  -3   2        3.82        1.78      1.84 o 
  -4  -3   2      438.10      461.42     21.58 o 
  -3  -3   2        6.46        4.52      2.16 o 
  -2  -3   2       12.89       14.70      4.24 o 
  -1  -3   2      522.37      503.03      9.33 o 
   0  -3   2      189.33      176.91      5.12 o 
   1  -3   2       54.59       40.54      7.40 o 
   2  -3   2      388.75      433.28     10.82 o 
   3  -3   2       20.19       14.59      3.52 o 
   4  -3   2      150.65      161.73      6.41 o 
   5  -3   2      514.05      557.71     14.41 o 
   6  -3   2       32.39       22.27      5.56 o 
   7  -3   2      614.53      636.36     58.11 o 
   8  -3   2      386.61      403.89     26.45 o 
   9  -3   2        6.49       -8.24     16.18 o 
  10  -3   2      340.14      366.02     38.02 o 
 -11  -2   2        2.42       21.14     30.68 o 
 -10  -2   2        0.05      -14.95     14.95 o 
  -9  -2   2       21.58       10.49      7.99 o 
  -8  -2   2      114.06      105.34      8.84 o 
  -7  -2   2       80.39       84.72      5.84 o 
  -6  -2   2      132.71      141.01      6.30 o 
  -5  -2   2      926.33      999.05     20.07 o 
  -4  -2   2      216.25      229.26      6.00 o 
  -3  -2   2       19.72       16.50      1.97 o 
  -2  -2   2       92.56       86.65      2.67 o 
  -1  -2   2       32.73       33.62      1.42 o 
   0  -2   2     1484.24     1367.02     30.92 o 
   1  -2   2      705.16      617.75     17.47 o 
   2  -2   2      608.81      574.29     13.05 o 
   3  -2   2      504.53      474.25     11.48 o 
   4  -2   2        9.39        6.70      2.91 o 
   5  -2   2      307.42      320.61     19.69 o 
   6  -2   2       46.90       33.90      7.24 o 
   7  -2   2      170.05      142.65     12.04 o 
   8  -2   2      389.79      462.65     38.64 o 
   9  -2   2        1.57        3.81      9.42 o 
  10  -2   2       39.21       30.08     15.12 o 
 -11  -1   2       13.75       36.22     21.50 o 
 -10  -1   2       66.84       74.09     13.32 o 
  -9  -1   2       31.54       28.24      7.40 o 
  -8  -1   2      261.02      257.72     13.47 o 
  -7  -1   2       94.97       74.53     19.40 o 
  -6  -1   2     1408.61     1609.11     38.99 o 
  -5  -1   2     1604.92     1689.92     27.96 o 
  -4  -1   2      272.87      311.09      7.04 o 
  -3  -1   2       32.82       31.29      2.23 o 
  -2  -1   2      287.11      279.46      5.76 o 
  -1  -1   2     2550.23     2367.13     39.47 o 
   0  -1   2     4513.39     4213.04     80.94 o 
   1  -1   2       68.97       72.03      2.62 o 
   2  -1   2        2.01        1.67      1.90 o 
   3  -1   2      632.29      658.41     11.73 o 
   4  -1   2      569.43      595.63     16.40 o 
   5  -1   2       56.92       48.14      5.02 o 
   6  -1   2      147.68      157.60     27.68 o 
   7  -1   2       95.03       93.36      9.77 o 
   8  -1   2       16.48        6.50      9.10 o 
   9  -1   2       93.90       95.85     21.84 o 
  10  -1   2       45.72       34.01     21.17 o 
 -11   0   2        2.61       13.83     15.43 o 
 -10   0   2        2.17        9.98     10.58 o 
  -9   0   2        1.50        8.36      6.89 o 
  -8   0   2       16.68       13.55      7.37 o 
  -7   0   2      126.30      136.19      7.87 o 
  -6   0   2       59.16       51.27      4.36 o 
  -5   0   2      529.88      559.98     11.92 o 
  -4   0   2       80.42       73.75      4.31 o 
  -3   0   2     1342.64     1327.43     21.92 o 
  -2   0   2      477.96      462.20      9.12 o 
  -1   0   2     7643.76     6760.49    130.50 o 
   0   0   2       70.72       63.23      2.17 o 
   1   0   2      877.84      888.52     15.98 o 
   2   0   2       25.98       24.72      2.37 o 
   3   0   2      124.41      138.31      7.14 o 
   4   0   2       92.83       93.20      4.83 o 
   5   0   2       63.90       53.18      5.62 o 
   6   0   2        3.04        7.82      5.96 o 
   7   0   2      341.47      348.30     22.86 o 
   8   0   2      789.82      840.26     43.44 o 
   9   0   2       41.27       25.69     16.06 o 
  10   0   2      302.19      313.34     29.21 o 
 -11   1   2       40.44       42.13     14.18 o 
 -10   1   2       10.93       11.66      9.17 o 
  -9   1   2      205.08      200.65     13.47 o 
  -8   1   2        0.07        6.47      4.95 o 
  -7   1   2      517.59      526.33     15.48 o 
  -6   1   2       95.54       97.10      5.66 o 
  -5   1   2      688.05      716.09     13.43 o 
  -4   1   2       14.64       17.70      2.21 o 
  -3   1   2      212.06      213.29      7.13 o 
  -2   1   2     2900.36     2768.92     58.94 o 
  -1   1   2     2627.53     2633.25     54.99 o 
   0   1   2     1088.63     1136.30     20.13 o 
   1   1   2     2684.81     2822.18     48.41 o 
   2   1   2     1040.75     1094.81     20.18 o 
   3   1   2      127.24      131.66      8.07 o 
   4   1   2       48.24       51.58      4.10 o 
   5   1   2       47.30       46.69      5.23 o 
   6   1   2       88.69       85.36      7.68 o 
   7   1   2      329.04      348.24     18.26 o 
   8   1   2       28.13       17.30     10.65 o 
   9   1   2        1.95        4.72     11.45 o 
  10   1   2       64.53       60.05     27.93 o 
 -11   2   2       27.79       27.15     13.93 o 
 -10   2   2        2.84        4.76      9.96 o 
  -9   2   2        0.50       -3.65      8.84 o 
  -8   2   2       12.80        3.26      5.00 o 
  -7   2   2        0.16       -1.39      4.19 o 
  -6   2   2       53.07       57.19      4.18 o 
  -5   2   2      898.47      974.78     16.21 o 
  -4   2   2     1284.56     1431.21     34.01 o 
  -3   2   2      683.26      704.40     13.82 o 
  -2   2   2     2472.83     2537.56     83.08 o 
  -1   2   2       75.21       65.87      3.13 o 
   0   2   2     1127.14     1201.08     23.78 o 
   1   2   2      822.03      893.42     18.59 o 
   2   2   2      341.74      377.61     15.50 o 
   3   2   2     1185.34     1210.51     32.81 o 
   4   2   2       68.28       85.06      7.89 o 
   5   2   2       64.96       66.85     14.36 o 
   6   2   2      345.36      383.59     29.75 o 
   7   2   2       47.95       38.14     10.90 o 
   8   2   2       72.19       83.00     15.60 o 
   9   2   2       17.84       21.90     30.97 o 
 -11   3   2       11.67      -26.37     26.37 o 
 -10   3   2       15.14       16.78     12.03 o 
  -9   3   2      776.09      818.68     61.05 o 
  -8   3   2       36.99       27.20      8.53 o 
  -7   3   2       42.92       44.52      4.07 o 
  -6   3   2      104.12       81.31     24.85 o 
  -5   3   2      162.37      149.85     13.21 o 
  -4   3   2      526.71      459.34     14.21 o 
  -3   3   2      901.62      964.99     21.58 o 
  -2   3   2      572.26      565.97     35.30 o 
  -1   3   2      336.69      326.60     11.51 o 
   0   3   2      242.73      249.45      7.50 o 
   1   3   2       77.02       71.11      4.17 o 
   2   3   2      419.02      451.01     33.02 o 
   3   3   2      950.48     1004.88     29.08 o 
   4   3   2        0.02       -4.46      6.36 o 
   5   3   2      681.00      743.13     28.95 o 
   6   3   2       18.31       12.29      8.88 o 
   7   3   2        1.65        9.23      9.23 o 
   8   3   2       13.02        5.27     14.32 o 
   9   3   2        0.31       21.94     30.27 o 
 -11   4   2        4.74       14.56     23.83 o 
 -10   4   2       13.64       26.84     24.77 o 
  -9   4   2        1.43       -4.75     23.74 o 
  -8   4   2      184.17      182.81     24.59 o 
  -7   4   2       14.64        1.30     10.39 o 
  -6   4   2        0.68       -7.81      7.81 o 
  -5   4   2     1155.18     1122.29     54.54 o 
  -4   4   2     1303.54     1362.05     39.01 o 
  -3   4   2      297.55      316.66     10.27 o 
  -2   4   2       49.28       46.83      6.43 o 
  -1   4   2      452.90      491.50     14.75 o 
   0   4   2      201.77      195.14     13.35 o 
   1   4   2       57.44       65.50      7.15 o 
   2   4   2      229.54      261.86      7.26 o 
   3   4   2      147.13      125.80     10.90 o 
   4   4   2        0.02        0.00      5.65 o 
   5   4   2      550.35      572.39     24.23 o 
   6   4   2       46.12       53.97     16.12 o 
   7   4   2       90.18       85.04     16.23 o 
   8   4   2        0.08       -4.75     41.19 o 
 -11   5   2       28.82       76.73     41.08 o 
 -10   5   2        0.31       36.21     22.04 o 
  -9   5   2       17.37       19.01     16.90 o 
  -8   5   2        7.64        1.91     12.15 o 
  -7   5   2      452.74      483.55     36.52 o 
  -6   5   2       42.65       35.02     12.32 o 
  -5   5   2      133.39      139.27      7.16 o 
  -4   5   2      389.46      368.40     16.71 o 
  -3   5   2      137.07      143.42      9.09 o 
  -2   5   2      386.58      445.43     28.57 o 
  -1   5   2      488.01      510.49     19.37 o 
   0   5   2      193.35      223.86     11.88 o 
   1   5   2       35.34       22.05      3.89 o 
   2   5   2      254.10      264.75      8.00 o 
   3   5   2      700.33      794.57     33.06 o 
   4   5   2      892.06      929.46     37.23 o 
   5   5   2      293.20      303.90     19.99 o 
   6   5   2        6.62       -9.76      9.76 o 
   7   5   2       14.02        6.34     21.39 o 
   8   5   2      123.55      246.59     63.26 o 
 -10   6   2       42.58       87.61     27.29 o 
  -9   6   2        4.49       -8.23     26.05 o 
  -8   6   2       93.90       91.87     20.70 o 
  -7   6   2     1287.04     1310.53     84.97 o 
  -6   6   2       86.78       80.12      5.87 o 
  -5   6   2       80.13       61.67      6.63 o 
  -4   6   2       22.71       27.81      5.30 o 
  -3   6   2       35.01       12.46      5.25 o 
  -2   6   2       38.82       29.29      4.55 o 
  -1   6   2      154.55      166.77     10.89 o 
   0   6   2      110.87      101.96      8.73 o 
   1   6   2      255.61      258.63     16.70 o 
   2   6   2      129.95      128.74      8.26 o 
   3   6   2      713.43      786.66     47.40 o 
   4   6   2      308.54      317.66     18.88 o 
   5   6   2      456.76      473.43     26.62 o 
   6   6   2        8.02       -9.76     25.10 o 
   7   6   2        3.10       13.47     41.14 o 
 -10   7   2       22.54       14.69     28.65 o 
  -9   7   2       14.54        0.67     20.60 o 
  -8   7   2        0.02        9.22     22.41 o 
  -7   7   2      326.28      309.21     30.59 o 
  -6   7   2      278.72      218.75     28.42 o 
  -5   7   2       64.50       52.47      8.07 o 
  -4   7   2        8.41        5.40      6.75 o 
  -3   7   2      118.27      119.65      8.69 o 
  -2   7   2       20.20       11.42      4.71 o 
  -1   7   2      173.64      172.59     15.07 o 
   0   7   2        4.78        7.88      5.73 o 
   1   7   2       57.39       59.23      8.56 o 
   2   7   2        0.00        2.18      4.37 o 
   3   7   2        1.82       12.89     13.57 o 
   4   7   2        0.73       -1.32     10.66 o 
   5   7   2      110.03      108.75     30.25 o 
   6   7   2      341.55      398.56     47.22 o 
  -9   8   2       20.75       32.10     34.83 o 
  -8   8   2        3.18        7.40     18.17 o 
  -7   8   2       37.71       38.37     19.18 o 
  -6   8   2      131.50       96.67     19.48 o 
  -5   8   2      486.39      550.34     30.77 o 
  -4   8   2        4.70        7.04      6.34 o 
  -3   8   2       33.56       25.65      7.63 o 
  -2   8   2      325.67      397.49     17.93 o 
  -1   8   2      121.99      134.23     11.55 o 
   0   8   2       99.89       93.98     13.74 o 
   1   8   2       12.99       11.17      7.44 o 
   2   8   2       41.98       29.82     16.34 o 
   3   8   2        3.99       25.61     25.61 o 
   4   8   2        0.02       20.63     21.35 o 
   5   8   2       55.97       50.35     36.62 o 
  -8   9   2      124.47      138.67     37.95 o 
  -7   9   2        4.38       14.08     21.13 o 
  -6   9   2       13.55       16.80     17.53 o 
  -5   9   2      156.91      178.10     25.84 o 
  -4   9   2        4.83        1.38      7.61 o 
  -3   9   2      152.58      176.50     13.96 o 
  -2   9   2        1.94        6.23      6.92 o 
  -1   9   2       58.04       64.18     10.21 o 
   0   9   2        0.06        0.72      8.70 o 
   1   9   2        0.31        3.01     24.77 o 
   2   9   2        0.27       13.57     21.58 o 
   3   9   2        5.51        7.21     22.37 o 
   4   9   2       21.62       25.61     25.61 o 
  -7  10   2       10.43      -11.20     23.90 o 
  -6  10   2        7.50       15.40     20.01 o 
  -5  10   2       22.31       -2.06     12.37 o 
  -4  10   2       58.03       33.59     14.30 o 
  -3  10   2      115.38      137.65     15.76 o 
  -2  10   2        8.40        6.72     10.08 o 
  -1  10   2      142.05      133.19     15.50 o 
   0  10   2       54.98       47.83     13.86 o 
   1  10   2        3.13      -14.84     14.84 o 
   2  10   2       23.38       19.54     19.54 o 
   3  10   2       11.60       24.28     36.42 o 
  -5  11   2       20.68        9.13     14.05 o 
  -4  11   2      155.64      120.68     20.00 o 
  -3  11   2      107.35      107.79     17.73 o 
  -2  11   2       15.62       15.34     12.00 o 
  -1  11   2       72.49       67.93     19.11 o 
   0  11   2        0.50      -11.02     17.89 o 
  -2 -12   3       25.69        1.63     29.54 o 
  -1 -12   3       27.11       13.91     14.69 o 
   0 -12   3       34.71       33.55     16.01 o 
   1 -12   3      362.70      413.61     32.00 o 
   2 -12   3      144.64      167.87     22.22 o 
   3 -12   3        3.73       -2.18     23.30 o 
   4 -12   3        1.89        4.02     14.07 o 
  -4 -11   3       33.99       33.54     22.06 o 
  -3 -11   3       13.70        5.07     13.54 o 
  -2 -11   3        0.34        8.14      9.77 o 
  -1 -11   3       20.43        6.82     11.36 o 
   0 -11   3       26.54       27.98     10.30 o 
   1 -11   3      389.05      490.85     28.42 o 
   2 -11   3       62.73       61.67     12.03 o 
   3 -11   3       14.06       -9.09      9.09 o 
   4 -11   3        2.94       15.49      9.15 o 
   5 -11   3       25.37       54.58     17.46 o 
   6 -11   3      219.52      248.39     29.90 o 
  -6 -10   3       33.31       -0.90     19.73 o 
  -5 -10   3       13.61       21.13     20.20 o 
  -4 -10   3        1.34       -9.38     17.05 o 
  -3 -10   3       55.41       38.40     13.55 o 
  -2 -10   3      161.83      174.07     18.92 o 
  -1 -10   3      358.20      408.15     20.48 o 
   0 -10   3       24.59       14.60      7.29 o 
   1 -10   3       20.21       17.52      8.02 o 
   2 -10   3        0.55        5.16      7.37 o 
   3 -10   3       42.91       34.91      6.75 o 
   4 -10   3       15.56       17.52     16.22 o 
   5 -10   3       12.61       11.26     12.07 o 
   6 -10   3       20.63       32.21     22.72 o 
   7 -10   3       10.13       16.95     18.66 o 
  -7  -9   3        0.51      -23.93     23.93 o 
  -6  -9   3       29.44       13.76     19.77 o 
  -5  -9   3        1.27       -3.85     14.59 o 
  -4  -9   3       49.63       51.37     16.37 o 
  -3  -9   3        4.62       20.29     10.14 o 
  -2  -9   3        0.72        0.00      8.55 o 
  -1  -9   3      121.10      118.21     14.16 o 
   0  -9   3       35.83       24.92      9.53 o 
   1  -9   3       40.90       42.33     14.44 o 
   2  -9   3        3.75        7.55     10.64 o 
   3  -9   3       83.86      112.41     11.44 o 
   4  -9   3      239.50      273.48     18.09 o 
   5  -9   3        4.80        5.52      8.59 o 
   6  -9   3        0.78      -12.50     12.50 o 
   7  -9   3        6.04       -4.48     14.90 o 
   8  -9   3        0.28      -11.15     17.26 o 
  -8  -8   3       52.63       41.79     26.34 o 
  -7  -8   3       47.44       36.24     20.33 o 
  -6  -8   3       18.36       29.22     16.24 o 
  -5  -8   3      236.89      233.93     21.07 o 
  -4  -8   3       29.25       21.97      9.32 o 
  -3  -8   3       31.75       23.68      8.80 o 
  -2  -8   3      516.69      537.48     19.66 o 
  -1  -8   3      114.47      109.12      9.61 o 
   0  -8   3       30.91       38.54      6.79 o 
   1  -8   3       85.81       85.25      7.03 o 
   2  -8   3       69.08       58.87     19.48 o 
   3  -8   3      174.40      197.62     14.61 o 
   4  -8   3       55.49       43.45      8.58 o 
   5  -8   3       42.36       28.76      9.30 o 
   6  -8   3       82.90       95.15     15.83 o 
   7  -8   3       18.09        7.77     11.04 o 
   8  -8   3       36.21       45.79     46.37 o 
  -9  -7   3       14.51        5.54     21.39 o 
  -8  -7   3        5.79       -8.17     16.35 o 
  -7  -7   3       82.37       65.42     18.31 o 
  -6  -7   3       49.92       32.30     12.20 o 
  -5  -7   3       22.15       10.41     10.41 o 
  -4  -7   3        0.07        5.18      7.78 o 
  -3  -7   3        0.06        0.00      3.25 o 
  -2  -7   3        2.57        7.97      4.22 o 
  -1  -7   3       70.93       66.66      6.59 o 
   0  -7   3       74.57       64.23     17.10 o 
   1  -7   3       18.43        6.08      4.28 o 
   2  -7   3        3.17       -0.38      4.28 o 
   3  -7   3      120.17      124.35     17.14 o 
   4  -7   3       39.80       27.54      8.84 o 
   5  -7   3        0.77        2.59      7.00 o 
   6  -7   3        0.77        6.57      9.50 o 
   7  -7   3       39.25       23.39      9.28 o 
   8  -7   3      134.52      159.41     23.62 o 
   9  -7   3       18.66       -2.99     25.53 o 
  -9  -6   3        2.38      -17.25     18.05 o 
  -8  -6   3        3.71        3.39     15.26 o 
  -7  -6   3       34.53       21.08     14.34 o 
  -6  -6   3        5.01       12.54     10.45 o 
  -5  -6   3      120.14      116.91     14.35 o 
  -4  -6   3      317.05      332.78     16.21 o 
  -3  -6   3        3.37        2.59      2.45 o 
  -2  -6   3      113.99      133.62     14.80 o 
  -1  -6   3      107.14      109.72      7.44 o 
   0  -6   3       17.05       13.44      3.24 o 
   1  -6   3      653.92      716.16     22.07 o 
   2  -6   3       15.11        8.11      4.56 o 
   3  -6   3       35.39       31.15      5.49 o 
   4  -6   3       41.22       38.53      6.35 o 
   5  -6   3       11.36       -4.37      6.08 o 
   6  -6   3      245.53      254.24     22.67 o 
   7  -6   3       16.91        9.38     11.92 o 
   8  -6   3        5.36       12.29     11.23 o 
   9  -6   3        4.69      -16.25     16.25 o 
 -10  -5   3       18.17       17.92     18.64 o 
  -9  -5   3      172.32      129.90     22.25 o 
  -8  -5   3       17.27       17.18     12.76 o 
  -7  -5   3        0.33        4.45      9.45 o 
  -6  -5   3      193.52      187.64     12.38 o 
  -5  -5   3       15.41       14.97      5.86 o 
  -4  -5   3       93.39       92.11     11.01 o 
  -3  -5   3      256.97      266.07      7.62 o 
  -2  -5   3       15.81       15.91      2.24 o 
  -1  -5   3       26.38       27.66      4.16 o 
   0  -5   3      544.58      612.74     15.78 o 
   1  -5   3       18.75       21.79      3.64 o 
   2  -5   3        4.81        4.99      2.91 o 
   3  -5   3       55.67       61.18      4.98 o 
   4  -5   3      199.25      201.15      8.70 o 
   5  -5   3        2.20        9.04     10.17 o 
   6  -5   3      250.02      266.11     12.63 o 
   7  -5   3      103.66       81.03      9.26 o 
   8  -5   3       25.71       19.38      9.18 o 
   9  -5   3       71.67       61.97     15.69 o 
 -10  -4   3        0.33       14.20     17.74 o 
  -9  -4   3      124.98      122.35     14.92 o 
  -8  -4   3      105.09      115.80     16.97 o 
  -7  -4   3       86.38       71.85     22.14 o 
  -6  -4   3       31.12       24.46      6.62 o 
  -5  -4   3      234.66      238.99     18.49 o 
  -4  -4   3      214.17      243.83     16.59 o 
  -3  -4   3      158.22      143.43      6.01 o 
  -2  -4   3       39.45       39.35      2.29 o 
  -1  -4   3      525.00      541.31     10.44 o 
   0  -4   3       71.32       59.64      2.84 o 
   1  -4   3      400.67      429.45     11.32 o 
   2  -4   3      437.06      459.12     11.98 o 
   3  -4   3      320.28      298.54      8.80 o 
   4  -4   3      170.02      180.34      6.97 o 
   5  -4   3      173.81      182.41     11.19 o 
   6  -4   3      535.38      613.63     18.59 o 
   7  -4   3      145.29      148.40     12.08 o 
   8  -4   3       39.38       27.96      9.77 o 
   9  -4   3        0.02        3.26     11.89 o 
  10  -4   3      144.57      131.74     22.79 o 
 -11  -3   3       40.14       42.87     24.60 o 
 -10  -3   3        0.43       12.91     12.38 o 
  -9  -3   3       57.57       58.78     15.94 o 
  -8  -3   3      104.40      109.02      9.79 o 
  -7  -3   3       13.17       12.99      4.28 o 
  -6  -3   3       13.87       14.11      5.93 o 
  -5  -3   3        0.01        0.33      1.25 o 
  -4  -3   3      343.24      346.85      9.97 o 
  -3  -3   3      223.33      224.58      7.15 o 
  -2  -3   3      406.13      432.46      7.47 o 
  -1  -3   3        3.34        3.66      0.66 o 
   0  -3   3       99.57       86.44      3.69 o 
   1  -3   3        4.11        2.21      1.56 o 
   2  -3   3      140.57      148.36      4.99 o 
   3  -3   3       99.03       92.26      4.83 o 
   4  -3   3       35.78       32.61      5.80 o 
   5  -3   3       17.82        3.33      4.35 o 
   6  -3   3       35.06       32.47      6.50 o 
   7  -3   3      257.86      296.30     14.59 o 
   8  -3   3        7.30        4.42      9.20 o 
   9  -3   3        0.33       10.08      9.84 o 
  10  -3   3      155.24      122.90     22.52 o 
 -11  -2   3       45.41       23.97     14.82 o 
 -10  -2   3       58.16       59.24     13.21 o 
  -9  -2   3       29.08       22.25      9.45 o 
  -8  -2   3       77.30       65.55      8.53 o 
  -7  -2   3      157.98      174.35     15.26 o 
  -6  -2   3       75.10       66.46      4.81 o 
  -5  -2   3        1.87        0.00      2.18 o 
  -4  -2   3        9.98        8.29      2.04 o 
  -3  -2   3      130.89      127.84      6.25 o 
  -2  -2   3      142.25      131.15      3.72 o 
  -1  -2   3     1157.60     1060.67     42.17 o 
   0  -2   3       67.21       79.50      4.35 o 
   1  -2   3     1221.25     1145.77     19.51 o 
   2  -2   3      403.96      426.47     10.08 o 
   3  -2   3     1473.21     1565.51     40.86 o 
   4  -2   3      388.03      412.97     10.78 o 
   5  -2   3       23.60       28.59      5.22 o 
   6  -2   3      551.21      571.66     19.11 o 
   7  -2   3       59.50       53.99      8.87 o 
   8  -2   3      216.46      197.36     34.61 o 
   9  -2   3      156.69      169.07     16.97 o 
  10  -2   3      105.82       96.99     21.92 o 
 -11  -1   3        4.17      -15.40     17.10 o 
 -10  -1   3        3.54       -0.70     10.31 o 
  -9  -1   3      185.96      206.18     15.02 o 
  -8  -1   3        2.76       -4.52      4.91 o 
  -7  -1   3        0.80        2.45      8.23 o 
  -6  -1   3      282.95      284.40     21.15 o 
  -5  -1   3       13.69       10.76      3.17 o 
  -4  -1   3       52.91       50.56      3.53 o 
  -3  -1   3      157.09      149.23      8.05 o 
  -2  -1   3      237.30      189.24      5.10 o 
  -1  -1   3       48.52       55.77      3.06 o 
   0  -1   3       20.84       18.67      1.70 o 
   1  -1   3       42.22       38.70      2.69 o 
   2  -1   3      406.41      392.13      9.14 o 
   3  -1   3      155.30      141.34      5.04 o 
   4  -1   3       44.00       36.08      4.21 o 
   5  -1   3       80.66       70.95      6.20 o 
   6  -1   3       61.28       44.96      7.56 o 
   7  -1   3        9.72        8.13      8.70 o 
   8  -1   3      534.43      691.94     27.53 o 
   9  -1   3       72.89       55.86     22.88 o 
 -11   0   3      163.90      168.00     20.80 o 
 -10   0   3      142.83      158.18     14.60 o 
  -9   0   3       57.09       53.21      8.77 o 
  -8   0   3       14.37        7.92      5.80 o 
  -7   0   3     1265.55     1374.86     50.47 o 
  -6   0   3       51.38       47.36      4.75 o 
  -5   0   3      205.35      222.18      6.72 o 
  -4   0   3     1152.46     1127.59     20.90 o 
  -3   0   3        4.10        6.84      1.76 o 
  -2   0   3      136.02      125.02      4.66 o 
  -1   0   3      441.32      418.62     14.86 o 
   0   0   3      133.39      141.92      3.89 o 
   1   0   3        6.01        1.24      1.60 o 
   2   0   3       83.93       82.28      4.45 o 
   3   0   3       68.83       70.83      4.15 o 
   4   0   3       56.41       45.23      4.21 o 
   5   0   3      308.52      311.52     23.65 o 
   6   0   3      138.51      148.57     13.25 o 
   7   0   3       49.21       42.37      8.06 o 
   8   0   3       67.34       44.68     13.54 o 
   9   0   3        0.97        6.12     18.35 o 
 -12   1   3        7.78       32.79     20.63 o 
 -11   1   3       45.26       34.73     17.37 o 
 -10   1   3       72.65       70.83     14.42 o 
  -9   1   3        0.73       -6.74      6.74 o 
  -8   1   3      266.89      291.35     11.48 o 
  -7   1   3       30.06       30.14      6.94 o 
  -6   1   3      379.39      404.55     11.42 o 
  -5   1   3        4.61        4.59      2.35 o 
  -4   1   3     1136.47     1183.87     25.66 o 
  -3   1   3        2.68       -0.35      1.45 o 
  -2   1   3       64.89       49.99      2.92 o 
  -1   1   3      118.86       93.75      3.59 o 
   0   1   3      357.09      359.86      7.29 o 
   1   1   3     1003.43     1080.74     19.30 o 
   2   1   3       61.40       51.66      3.34 o 
   3   1   3       11.10       15.73      3.62 o 
   4   1   3      107.70       97.02     16.41 o 
   5   1   3       21.31       25.50      8.72 o 
   6   1   3      407.92      469.81     29.37 o 
   7   1   3       93.80       83.28     16.26 o 
   8   1   3        1.68        2.86     12.16 o 
   9   1   3        4.98      -14.45     14.45 o 
 -11   2   3        0.14       27.70     19.59 o 
 -10   2   3      277.48      299.02     30.18 o 
  -9   2   3      202.94      232.14     17.04 o 
  -8   2   3       79.20       76.86      4.94 o 
  -7   2   3       16.25       17.90      5.72 o 
  -6   2   3       43.74       25.60      8.12 o 
  -5   2   3      181.42      187.00     13.53 o 
  -4   2   3        2.32        1.30      3.48 o 
  -3   2   3     1268.30     1315.65     32.30 o 
  -2   2   3      376.38      366.02     12.51 o 
  -1   2   3        0.72       -1.62      1.62 o 
   0   2   3      983.13     1016.94     21.42 o 
   1   2   3      612.43      700.81     15.03 o 
   2   2   3      359.60      327.46     12.60 o 
   3   2   3        8.56        7.81      7.16 o 
   4   2   3        0.03       -2.00      6.01 o 
   5   2   3      554.43      563.55     24.53 o 
   6   2   3      883.69      908.27     39.38 o 
   7   2   3        5.48       15.81     10.79 o 
   8   2   3        0.12        9.95     16.07 o 
   9   2   3        1.95       28.62     37.88 o 
 -11   3   3       71.84       72.41     31.51 o 
 -10   3   3       12.00       -1.41     18.39 o 
  -9   3   3       38.26       38.89     16.75 o 
  -8   3   3       44.16       51.61     18.10 o 
  -7   3   3      114.68      114.44     19.18 o 
  -6   3   3        1.13       13.47     10.90 o 
  -5   3   3      660.79      660.05     33.74 o 
  -4   3   3     1227.35     1300.72     28.91 o 
  -3   3   3      834.08      957.51     26.85 o 
  -2   3   3      500.14      516.35     15.06 o 
  -1   3   3      397.02      433.75     12.79 o 
   0   3   3      102.74       98.30      4.03 o 
   1   3   3        3.57        1.02      1.57 o 
   2   3   3      269.74      279.38     14.26 o 
   3   3   3        3.49       -2.65      6.60 o 
   4   3   3       21.86        4.45      7.63 o 
   5   3   3      231.78      234.19     17.96 o 
   6   3   3       55.51       28.05     13.69 o 
   7   3   3        2.28        4.48     15.66 o 
   8   3   3       75.04       39.50     34.56 o 
 -11   4   3       38.46       29.11     22.01 o 
 -10   4   3       29.52       16.14     28.06 o 
  -9   4   3        1.09       11.43     14.11 o 
  -8   4   3       16.94        4.71     12.79 o 
  -7   4   3        1.75        0.00      9.93 o 
  -6   4   3       11.93        1.31      9.25 o 
  -5   4   3       19.62        9.70      8.41 o 
  -4   4   3     1262.37     1376.43     35.52 o 
  -3   4   3       24.59       19.10      5.15 o 
  -2   4   3        5.86        3.08      2.75 o 
  -1   4   3       83.11       91.29      5.70 o 
   0   4   3       15.08       14.43      2.89 o 
   1   4   3        7.90        5.26      3.29 o 
   2   4   3      183.55      195.23     24.08 o 
   3   4   3       58.85       33.39      8.82 o 
   4   4   3     1455.13     1609.72     59.37 o 
   5   4   3        1.48       -0.69      8.22 o 
   6   4   3       11.12        9.09     11.17 o 
   7   4   3        8.95        8.96     14.93 o 
   8   4   3       17.09       17.15     32.66 o 
 -11   5   3      101.00      107.66     36.68 o 
 -10   5   3        4.26      -23.83     23.83 o 
  -9   5   3        0.28      -15.84     18.11 o 
  -8   5   3       14.92        7.68     14.65 o 
  -7   5   3       21.29       17.34     14.57 o 
  -6   5   3      672.10      742.49     47.65 o 
  -5   5   3        1.88        0.67      1.98 o 
  -4   5   3       13.09       12.49      3.29 o 
  -3   5   3       36.04       26.45      5.81 o 
  -2   5   3      235.76      247.67     10.13 o 
  -1   5   3       49.56       43.82      4.99 o 
   0   5   3        0.70       -4.56      4.56 o 
   1   5   3       10.58        8.61      3.97 o 
   2   5   3       29.00       33.55     11.84 o 
   3   5   3     1242.42     1383.97     50.79 o 
   4   5   3       62.50       44.84     12.23 o 
   5   5   3        0.01        0.00     10.11 o 
   6   5   3        0.49       -4.90     11.21 o 
   7   5   3        1.86       10.05     33.24 o 
 -10   6   3      122.60      130.84     36.70 o 
  -9   6   3        1.20      -13.31     18.48 o 
  -8   6   3        5.27        6.27     16.72 o 
  -7   6   3      253.54      256.58     29.98 o 
  -6   6   3      734.70      821.93     55.08 o 
  -5   6   3        0.74       -1.37      3.44 o 
  -4   6   3       19.76       14.65      4.88 o 
  -3   6   3       18.07       10.13      6.75 o 
  -2   6   3       18.43        7.28      6.61 o 
  -1   6   3      216.88      272.89     14.33 o 
   0   6   3        9.77        7.51      4.78 o 
   1   6   3        8.97        8.27      4.82 o 
   2   6   3       13.88        4.05     12.15 o 
   3   6   3        1.11       11.83      9.35 o 
   4   6   3        0.31       -4.51      9.68 o 
   5   6   3       22.94       18.95     10.83 o 
   6   6   3      386.11      527.01     53.15 o 
 -10   7   3        8.34       -0.72     20.33 o 
  -9   7   3        0.46      -31.44     31.44 o 
  -8   7   3        2.00        3.51     14.73 o 
  -7   7   3      158.17      141.18     25.04 o 
  -6   7   3      120.22       68.74     25.68 o 
  -5   7   3      197.07      189.12     13.04 o 
  -4   7   3       16.87       20.87      6.49 o 
  -3   7   3        3.52        8.26      6.20 o 
  -2   7   3      228.16      268.15     17.27 o 
  -1   7   3       16.60        6.86      6.19 o 
   0   7   3        4.98       -7.02      7.02 o 
   1   7   3      350.02      436.34     24.77 o 
   2   7   3        5.84       17.38     16.05 o 
   3   7   3        2.38       -1.21     12.77 o 
   4   7   3        0.51        5.11     12.79 o 
   5   7   3      127.27      142.02     40.39 o 
   6   7   3      264.46      293.60     49.55 o 
  -9   8   3      199.70      200.02     41.93 o 
  -8   8   3       58.35       42.85     21.06 o 
  -7   8   3       61.89       49.26     20.41 o 
  -6   8   3        1.45      -10.72     13.78 o 
  -5   8   3      161.15      153.00     15.00 o 
  -4   8   3       12.32       16.27      7.39 o 
  -3   8   3       62.20       51.78      9.11 o 
  -2   8   3        0.18       -6.82      6.82 o 
  -1   8   3       43.00       41.56      7.62 o 
   0   8   3       53.67       44.67      9.08 o 
   1   8   3      232.87      285.81     26.77 o 
   2   8   3        0.28      -11.37     18.95 o 
   3   8   3       29.71       26.54     13.27 o 
   4   8   3       12.58       12.24     21.25 o 
  -8   9   3       18.19      -11.08     22.90 o 
  -7   9   3        0.95       36.14     23.07 o 
  -6   9   3        1.91      -19.33     26.29 o 
  -5   9   3       46.38       48.01     12.01 o 
  -4   9   3      412.39      480.88     24.22 o 
  -3   9   3       17.39       11.34      7.34 o 
  -2   9   3        3.13        3.35      6.69 o 
  -1   9   3       29.24       29.23     10.87 o 
   0   9   3       63.76       38.49     16.59 o 
   1   9   3      107.68      144.92     29.40 o 
   2   9   3        9.72        2.79     19.54 o 
   3   9   3        2.38       10.26     20.52 o 
  -7  10   3       41.79       53.51     32.92 o 
  -6  10   3       10.99       13.41     16.57 o 
  -5  10   3       52.28       29.17     13.86 o 
  -4  10   3       48.97       41.15     14.44 o 
  -3  10   3       45.76       28.33     10.80 o 
  -2  10   3      149.70      138.97     13.12 o 
  -1  10   3        9.51        5.34     12.66 o 
   0  10   3        5.19       -9.35     16.03 o 
   1  10   3        0.10        9.52     26.53 o 
  -4  11   3       24.72       18.95     15.44 o 
  -3  11   3        0.52        3.49     14.64 o 
  -2  11   3       18.55        8.85     15.65 o 
  -3 -12   4       31.66        1.72     28.55 o 
  -2 -12   4        0.20        3.34     16.72 o 
  -1 -12   4        0.36      -14.87     14.87 o 
   0 -12   4       21.82       20.97     15.72 o 
   1 -12   4       91.01      100.88     23.17 o 
   2 -12   4       70.03       73.35     20.65 o 
   3 -12   4        0.04        7.45     18.30 o 
   4 -12   4        0.66      -11.74     15.21 o 
  -5 -11   4       88.44      101.50     37.52 o 
  -4 -11   4       72.66       60.06     32.14 o 
  -3 -11   4       13.96       -8.01     20.86 o 
  -2 -11   4       49.48       57.06     35.48 o 
  -1 -11   4        2.89      -26.80     29.69 o 
   0 -11   4       15.16       14.82     12.70 o 
   1 -11   4      270.90      291.36     26.15 o 
   2 -11   4      206.36      204.77     26.90 o 
   3 -11   4        2.59        4.37     11.87 o 
   4 -11   4        1.07       -5.80     10.79 o 
   5 -11   4        7.47       -5.31     14.73 o 
  -6 -10   4       18.09       14.31     19.66 o 
  -5 -10   4       27.74       41.23     17.79 o 
  -4 -10   4        1.00       -1.53     16.10 o 
  -3 -10   4       64.70       69.61     12.86 o 
  -2 -10   4       21.32       15.20     11.59 o 
  -1 -10   4      703.39      853.04     44.15 o 
   0 -10   4       15.96        2.80      7.70 o 
   1 -10   4       11.34        2.20      8.09 o 
   2 -10   4        0.07        3.91      5.27 o 
   3 -10   4       79.54       48.29      8.18 o 
   4 -10   4       20.30       28.85     28.70 o 
   5 -10   4        2.50       -9.76      9.76 o 
   6 -10   4        1.49        0.32     16.24 o 
   7 -10   4       64.10       55.74     23.30 o 
  -7  -9   4       41.83       28.04     21.04 o 
  -6  -9   4        0.76        0.91     18.92 o 
  -5  -9   4       30.80       16.71     13.08 o 
  -4  -9   4        0.32       -2.72      8.83 o 
  -3  -9   4        0.32        8.87     10.91 o 
  -2  -9   4      143.56      141.70     14.57 o 
  -1  -9   4      707.41      786.77     33.35 o 
   0  -9   4      227.47      280.92     14.94 o 
   1  -9   4       13.75        5.48      6.67 o 
   2  -9   4      118.19      118.74     17.64 o 
   3  -9   4       36.61       24.63      8.95 o 
   4  -9   4      380.16      425.28     22.81 o 
   5  -9   4        0.05       10.95     11.31 o 
   6  -9   4       45.57       49.86     15.75 o 
   7  -9   4       14.02       37.56     17.85 o 
  -8  -8   4        9.28       -5.77     18.97 o 
  -7  -8   4       15.65       32.76     18.59 o 
  -6  -8   4       13.08       -1.52     12.18 o 
  -5  -8   4        0.82       -4.67     12.02 o 
  -4  -8   4       24.29       16.30      9.12 o 
  -3  -8   4      183.12      188.27     11.60 o 
  -2  -8   4       11.39        1.28      3.83 o 
  -1  -8   4        3.01        5.12      4.34 o 
   0  -8   4       12.96        7.70      5.27 o 
   1  -8   4       72.08       72.18     11.98 o 
   2  -8   4      142.84      158.98     12.96 o 
   3  -8   4      255.68      278.78     21.08 o 
   4  -8   4       10.50       -0.85      9.10 o 
   5  -8   4      137.34      155.78     14.78 o 
   6  -8   4       28.00       11.76     11.40 o 
   7  -8   4       50.98       44.24     17.84 o 
   8  -8   4       30.54       65.77     23.12 o 
  -9  -7   4       13.04       10.83     20.89 o 
  -8  -7   4        0.07       -5.29     15.13 o 
  -7  -7   4       99.79       95.59     20.04 o 
  -6  -7   4      573.42      632.26     34.97 o 
  -5  -7   4        9.69        5.46      8.19 o 
  -4  -7   4       17.70       12.56     10.57 o 
  -3  -7   4      398.21      426.40     13.80 o 
  -2  -7   4        1.92        2.99      3.14 o 
  -1  -7   4      214.36      226.94     28.01 o 
   0  -7   4      335.39      318.98     15.64 o 
   1  -7   4        0.69       -0.87      4.98 o 
   2  -7   4      323.76      377.92     17.69 o 
   3  -7   4       13.83        1.46      6.59 o 
   4  -7   4       97.88       79.83     11.09 o 
   5  -7   4       62.97       59.89     15.60 o 
   6  -7   4       23.67       12.74      9.67 o 
   7  -7   4       22.95        9.26     13.98 o 
   8  -7   4        0.15       14.46     18.93 o 
 -10  -6   4        0.35       39.54     27.67 o 
  -9  -6   4       37.35       48.32     18.31 o 
  -8  -6   4       47.69       43.79     10.85 o 
  -7  -6   4       13.83        5.18     10.36 o 
  -6  -6   4      140.13      131.61     14.54 o 
  -5  -6   4       89.47       69.47      9.65 o 
  -4  -6   4      570.43      615.14     21.51 o 
  -3  -6   4       23.39       24.06      6.48 o 
  -2  -6   4       93.27       87.43     10.90 o 
  -1  -6   4       80.35       66.98      4.68 o 
   0  -6   4      156.23      156.77      6.72 o 
   1  -6   4     1846.72     2148.54     45.62 o 
   2  -6   4       27.09       24.33      8.92 o 
   3  -6   4       19.27       17.44      5.51 o 
   4  -6   4      393.69      433.22     17.86 o 
   5  -6   4       14.27       11.80      7.77 o 
   6  -6   4       29.73       21.69     12.31 o 
   7  -6   4        0.01        9.84     11.15 o 
   8  -6   4        0.01        4.62     10.57 o 
   9  -6   4       52.70       35.79     17.57 o 
 -10  -5   4        3.17       35.49     35.49 o 
  -9  -5   4        3.47        5.02      9.80 o 
  -8  -5   4       79.78       76.12     13.43 o 
  -7  -5   4        8.17       13.17      7.62 o 
  -6  -5   4       76.35       78.41     32.77 o 
  -5  -5   4        2.12       -1.59      4.97 o 
  -4  -5   4        9.97        1.07      4.04 o 
  -3  -5   4      580.05      578.83     12.64 o 
  -2  -5   4       36.43       38.46      5.12 o 
  -1  -5   4        0.07        0.19      1.77 o 
   0  -5   4      297.75      342.51      7.97 o 
   1  -5   4      297.37      300.14     14.65 o 
   2  -5   4       76.31       60.45      5.48 o 
   3  -5   4       60.08       63.87      6.01 o 
   4  -5   4       12.41        3.27      4.54 o 
   5  -5   4        8.02        3.37      7.13 o 
   6  -5   4        7.85        3.37      6.68 o 
   7  -5   4       54.68       60.71     11.01 o 
   8  -5   4        8.54        6.38     10.19 o 
   9  -5   4        9.78       -9.32     18.64 o 
 -11  -4   4       85.04       70.87     19.57 o 
 -10  -4   4        5.60        0.67     14.63 o 
  -9  -4   4        1.15        0.08      9.45 o 
  -8  -4   4       50.11       42.73      8.94 o 
  -7  -4   4        3.08       -3.04      6.62 o 
  -6  -4   4        3.57        1.41      5.55 o 
  -5  -4   4      929.39      966.09     23.86 o 
  -4  -4   4      379.95      396.95     11.16 o 
  -3  -4   4      278.54      309.68      7.31 o 
  -2  -4   4      407.55      400.04      8.18 o 
  -1  -4   4      829.05      924.72     52.16 o 
   0  -4   4        3.69        1.08      5.40 o 
   1  -4   4      651.27      666.87     29.60 o 
   2  -4   4     1896.21     2049.46     61.27 o 
   3  -4   4       13.19       17.77      4.71 o 
   4  -4   4        0.49        6.72      4.63 o 
   5  -4   4       86.56       63.10      6.98 o 
   6  -4   4       71.58       65.32     13.51 o 
   7  -4   4       75.89       75.23      9.87 o 
   8  -4   4       26.53       11.13      8.75 o 
   9  -4   4       36.06       41.34     14.06 o 
 -11  -3   4       10.14       -7.74     11.73 o 
 -10  -3   4        0.37       -6.16     10.52 o 
  -9  -3   4        8.86        4.69      8.01 o 
  -8  -3   4       11.38       15.44      7.12 o 
  -7  -3   4        2.43       -2.91      3.42 o 
  -6  -3   4       23.13       19.90      8.06 o 
  -5  -3   4      299.11      300.95      7.98 o 
  -4  -3   4      324.28      348.61      9.85 o 
  -3  -3   4      154.32      133.11      4.37 o 
  -2  -3   4      144.59      145.78     11.34 o 
  -1  -3   4      840.04      873.92     19.04 o 
   0  -3   4      578.76      593.51     37.31 o 
   1  -3   4      207.65      197.59      5.54 o 
   2  -3   4        0.16        0.83      2.49 o 
   3  -3   4      194.84      200.54      7.86 o 
   4  -3   4       81.23       76.96      8.84 o 
   5  -3   4        0.50        7.16      5.47 o 
   6  -3   4        5.30        2.08      5.64 o 
   7  -3   4       43.48       45.96      9.27 o 
   8  -3   4       73.77       91.85     21.13 o 
   9  -3   4        0.36      -12.08     12.08 o 
 -11  -2   4      230.54      188.11     22.94 o 
 -10  -2   4        0.12      -10.63     12.42 o 
  -9  -2   4       19.90       17.24      8.68 o 
  -8  -2   4      253.72      279.11     18.04 o 
  -7  -2   4       46.19       41.47      5.80 o 
  -6  -2   4        2.52       -2.45      2.92 o 
  -5  -2   4      351.08      352.66      9.12 o 
  -4  -2   4      264.80      268.96      7.44 o 
  -3  -2   4        0.00        0.99      1.86 o 
  -2  -2   4      898.52      828.07     17.36 o 
  -1  -2   4      446.45      449.15      9.15 o 
   0  -2   4        5.83        7.27      1.40 o 
   1  -2   4      516.03      505.27     11.16 o 
   2  -2   4      412.95      421.19     12.23 o 
   3  -2   4      263.55      283.85      9.51 o 
   4  -2   4      856.08     1006.82     24.14 o 
   5  -2   4       11.39        8.26      5.60 o 
   6  -2   4       79.19       82.66      8.84 o 
   7  -2   4        8.01        6.08      8.00 o 
   8  -2   4        1.66       11.27     16.94 o 
   9  -2   4       78.68       61.97     20.88 o 
 -11  -1   4       28.20       26.22     13.70 o 
 -10  -1   4       38.27       11.12     13.84 o 
  -9  -1   4        3.76        1.81      9.46 o 
  -8  -1   4       40.63       47.31      7.28 o 
  -7  -1   4      223.25      251.40     10.80 o 
  -6  -1   4      108.49      112.72      6.44 o 
  -5  -1   4        8.56        7.33      2.71 o 
  -4  -1   4       14.56       11.71      3.06 o 
  -3  -1   4     3736.41     4013.51     68.85 o 
  -2  -1   4     1157.07     1214.88     26.46 o 
  -1  -1   4     1300.74     1407.69     25.51 o 
   0  -1   4        3.39        2.98      1.87 o 
   1  -1   4        2.00       -0.98      1.84 o 
   2  -1   4        3.42       -2.02      3.00 o 
   3  -1   4      919.94      992.82     22.16 o 
   4  -1   4      159.91      152.25      8.29 o 
   5  -1   4       20.54       23.28     14.54 o 
   6  -1   4        1.80       -1.67      7.14 o 
   7  -1   4      115.41      113.94     12.16 o 
   8  -1   4       52.91       30.75     19.57 o 
   9  -1   4        2.07        2.87     19.39 o 
 -12   0   4       38.30       53.31     19.83 o 
 -11   0   4        2.38      -13.18     13.18 o 
 -10   0   4       40.77       30.50     12.90 o 
  -9   0   4       23.84       21.41      7.32 o 
  -8   0   4       17.35       15.69      5.43 o 
  -7   0   4        9.64        6.82      3.43 o 
  -6   0   4      240.60      223.88      9.77 o 
  -5   0   4       36.67       38.85      3.62 o 
  -4   0   4       49.07       40.26      4.42 o 
  -3   0   4      353.01      370.61     15.16 o 
  -2   0   4      230.09      235.39      7.34 o 
  -1   0   4     1982.53     2006.31     38.38 o 
   0   0   4        8.11        4.64      1.88 o 
   1   0   4      635.95      676.18     29.39 o 
   2   0   4     1161.70     1297.81     30.08 o 
   3   0   4       22.34       16.19      4.20 o 
   4   0   4        9.92        5.61      3.77 o 
   5   0   4      121.99      127.27     10.28 o 
   6   0   4        2.65        5.89      6.64 o 
   7   0   4       43.66       12.96     15.69 o 
   8   0   4       24.01        4.87     13.93 o 
   9   0   4       47.89       29.25     21.21 o 
 -12   1   4        4.95      -22.14     22.80 o 
 -11   1   4       85.34       94.85     19.02 o 
 -10   1   4      368.40      348.96     25.31 o 
  -9   1   4       10.51        8.47      7.96 o 
  -8   1   4       51.77       55.31      4.75 o 
  -7   1   4       61.73       50.80      8.18 o 
  -6   1   4      406.76      424.66     15.84 o 
  -5   1   4      885.58      895.04     22.78 o 
  -4   1   4        0.83        0.96      2.07 o 
  -3   1   4       10.52        7.59      2.65 o 
  -2   1   4      246.00      260.00      8.49 o 
  -1   1   4       17.27       17.91      2.15 o 
   0   1   4       25.65       23.03      2.35 o 
   1   1   4     1538.47     1669.58     31.52 o 
   2   1   4       59.87       61.71      5.67 o 
   3   1   4      180.63      197.69     19.82 o 
   4   1   4        0.33        0.38      2.43 o 
   5   1   4        7.30        7.72      3.30 o 
   6   1   4      467.22      494.01     28.70 o 
   7   1   4       34.44       29.02     12.02 o 
   8   1   4        2.08        3.61     15.11 o 
 -12   2   4        8.52       17.22     25.16 o 
 -11   2   4        0.86       -5.94     25.76 o 
 -10   2   4        7.26        2.63     15.12 o 
  -9   2   4      310.69      298.20     29.63 o 
  -8   2   4      121.46      142.42     24.49 o 
  -7   2   4        2.78       -0.65      9.61 o 
  -6   2   4       18.89        3.21     11.55 o 
  -5   2   4       47.66       51.08      9.16 o 
  -4   2   4       79.20       64.17      8.77 o 
  -3   2   4      142.09      175.98      6.73 o 
  -2   2   4        1.43        0.19      3.12 o 
  -1   2   4      113.75      106.35      5.79 o 
   0   2   4       20.92       14.69      3.68 o 
   1   2   4       52.68       46.64      3.22 o 
   2   2   4        7.88        6.78      8.25 o 
   3   2   4       55.37       49.57      8.59 o 
   4   2   4       31.18       19.88      9.28 o 
   5   2   4      432.99      477.67     23.72 o 
   6   2   4       14.51        0.70     11.74 o 
   7   2   4       36.36       38.61     20.79 o 
   8   2   4       74.67       65.30     20.93 o 
 -11   3   4       10.78      -14.63     20.92 o 
 -10   3   4       59.88       73.51     29.40 o 
  -9   3   4      191.81      214.51     33.00 o 
  -8   3   4       87.81       83.53     22.77 o 
  -7   3   4       41.10       21.64     11.15 o 
  -6   3   4       48.90       35.63     11.21 o 
  -5   3   4      140.25      182.07     17.50 o 
  -4   3   4      264.52      310.03     12.61 o 
  -3   3   4      266.22      289.13     11.44 o 
  -2   3   4      240.26      231.69      8.71 o 
  -1   3   4     1245.98     1376.56     61.52 o 
   0   3   4       27.73       27.15      3.62 o 
   1   3   4      360.42      397.76     12.54 o 
   2   3   4       82.60       80.97     10.54 o 
   3   3   4       45.16       31.73     10.36 o 
   4   3   4      205.04      198.79     17.58 o 
   5   3   4       14.84        2.76     10.35 o 
   6   3   4        0.82      -10.94     12.40 o 
   7   3   4       11.73      -17.40     17.40 o 
   8   3   4        3.66       20.05     32.08 o 
 -11   4   4       65.90       57.51     24.86 o 
 -10   4   4       24.17        3.66     21.96 o 
  -9   4   4       74.17       71.72     19.92 o 
  -8   4   4        1.53      -14.53     14.53 o 
  -7   4   4       69.58       49.94     14.97 o 
  -6   4   4       22.16        9.46     10.83 o 
  -5   4   4        5.95        5.22      1.30 o 
  -4   4   4       68.32       61.80      6.51 o 
  -3   4   4       43.70       35.56     19.22 o 
  -2   4   4      736.41      778.63     25.31 o 
  -1   4   4        1.65        0.34      3.04 o 
   0   4   4       10.03       10.33      3.32 o 
   1   4   4       19.72       16.12      3.36 o 
   2   4   4       14.56        3.92      7.85 o 
   3   4   4      525.31      553.96     28.60 o 
   4   4   4      521.62      552.66     29.88 o 
   5   4   4        8.81        5.02     14.35 o 
   6   4   4       11.18      -15.27     15.27 o 
   7   4   4        0.56      -13.86     33.45 o 
 -11   5   4      108.50      128.38     42.20 o 
 -10   5   4       76.37       79.52     30.33 o 
  -9   5   4       24.48       28.46     20.56 o 
  -8   5   4        0.04       -7.41     11.87 o 
  -7   5   4        4.91       -8.71     13.06 o 
  -6   5   4      445.45      482.19     37.31 o 
  -5   5   4      247.66      265.49     10.73 o 
  -4   5   4        0.33        2.75      4.13 o 
  -3   5   4      415.83      433.01     16.55 o 
  -2   5   4       63.06       60.38      6.59 o 
  -1   5   4       81.30       91.01      8.77 o 
   0   5   4        0.23       -0.66      5.24 o 
   1   5   4      122.61      110.14      8.43 o 
   2   5   4        0.76        5.17     10.98 o 
   3   5   4      358.53      363.04     21.62 o 
   4   5   4        2.11       15.83     11.70 o 
   5   5   4       64.42       64.64     17.55 o 
   6   5   4       11.68       10.44     23.13 o 
 -10   6   4        4.67      -26.08     26.08 o 
  -9   6   4       51.27       45.35     28.55 o 
  -8   6   4       50.78       41.57     18.97 o 
  -7   6   4      156.59      119.01     23.65 o 
  -6   6   4      279.60      251.83     34.47 o 
  -5   6   4        0.32       -0.72      4.33 o 
  -4   6   4        0.01        8.58      6.44 o 
  -3   6   4       67.52       50.26      8.95 o 
  -2   6   4       11.93       26.61      8.40 o 
  -1   6   4        0.78       -4.71      7.40 o 
   0   6   4       64.02       54.07      8.22 o 
   1   6   4      487.64      586.86     31.86 o 
   2   6   4       70.19       73.72     19.87 o 
   3   6   4       37.79       18.66     11.58 o 
   4   6   4       24.67       17.97     11.98 o 
   5   6   4       67.33       40.15     19.33 o 
   6   6   4        3.81       39.83     48.24 o 
 -10   7   4        5.50      -22.16     22.16 o 
  -9   7   4       13.70       -5.22     23.85 o 
  -8   7   4      385.07      443.39     45.54 o 
  -7   7   4       24.64       28.97     19.82 o 
  -6   7   4       70.29       79.40     16.64 o 
  -5   7   4       27.41       12.80      7.82 o 
  -4   7   4       27.46       13.69      6.49 o 
  -3   7   4        0.27       -7.63      7.63 o 
  -2   7   4       26.70       18.36      8.48 o 
  -1   7   4        3.75        3.42      8.20 o 
   0   7   4      405.95      488.36     27.81 o 
   1   7   4      380.24      455.02     38.96 o 
   2   7   4        1.74      -11.71     13.55 o 
   3   7   4       23.21       12.90     11.61 o 
   4   7   4        4.33       21.10     16.34 o 
   5   7   4       74.04       71.57     29.56 o 
  -9   8   4      267.37      313.81     52.18 o 
  -8   8   4      147.08      119.20     31.16 o 
  -7   8   4       33.30       57.73     30.74 o 
  -6   8   4        5.65       12.71     19.06 o 
  -5   8   4       30.23       38.65     13.91 o 
  -4   8   4       40.65       31.77      9.40 o 
  -3   8   4        3.56       -2.06      7.55 o 
  -2   8   4        2.33       -5.64      8.46 o 
  -1   8   4      104.65       94.55     13.80 o 
   0   8   4       19.39       27.34     18.22 o 
   1   8   4       81.18       70.29     19.89 o 
   2   8   4        1.55        3.70     16.69 o 
   3   8   4       34.35       20.44     15.68 o 
   4   8   4        5.69       -4.73     22.28 o 
  -8   9   4       23.93        6.01     26.30 o 
  -7   9   4       67.75        1.58     33.95 o 
  -6   9   4        9.38       -4.01     13.63 o 
  -5   9   4        6.36       -6.06     11.37 o 
  -4   9   4      141.08      157.24     20.04 o 
  -3   9   4        3.60       -6.12      8.15 o 
  -2   9   4        6.34       15.17      8.97 o 
  -1   9   4      230.90      277.81     30.40 o 
   0   9   4       25.74       18.76     18.10 o 
   1   9   4        5.71       -1.99     19.90 o 
   2   9   4        3.57        9.39     18.77 o 
  -6  10   4        0.21        6.23     15.57 o 
  -5  10   4        0.09       -3.77     13.55 o 
  -4  10   4        0.03       -6.59     13.18 o 
  -3  10   4       20.36       20.34     12.20 o 
  -2  10   4      253.35      297.43     26.98 o 
  -1  10   4       35.82       34.30     17.15 o 
   0  10   4        0.48       -0.66     20.85 o 
  -3 -12   5       49.66       79.53     35.71 o 
  -2 -12   5       99.08      105.69     42.76 o 
  -1 -12   5        8.64      -14.25     14.25 o 
   0 -12   5        5.43       -6.72     15.47 o 
   1 -12   5       45.79        2.14     17.13 o 
   2 -12   5        0.34        4.04     13.03 o 
   3 -12   5        4.67        5.94     15.56 o 
  -5 -11   5       17.79       20.34     30.52 o 
  -4 -11   5       49.37       21.21     25.74 o 
  -3 -11   5       10.32        5.79     23.87 o 
  -2 -11   5       98.31      101.51     28.19 o 
  -1 -11   5       44.26       66.39     27.49 o 
   0 -11   5      342.56      425.88     42.12 o 
   1 -11   5       14.72        5.88     12.54 o 
   2 -11   5        1.95       22.03     23.44 o 
   3 -11   5        7.32       13.19     13.27 o 
   4 -11   5       11.68        4.65     14.05 o 
   5 -11   5        1.68       14.17     13.38 o 
  -6 -10   5       32.72       66.26     41.51 o 
  -5 -10   5        6.42      -20.04     25.65 o 
  -4 -10   5       38.51       61.29     28.55 o 
  -3 -10   5       22.27       30.25     20.16 o 
  -2 -10   5        7.00       -5.97     16.58 o 
  -1 -10   5      507.42      683.76     43.12 o 
   0 -10   5       44.04       35.85     13.74 o 
   1 -10   5       10.85       18.85     11.47 o 
   2 -10   5       13.10       21.34     23.84 o 
   3 -10   5      156.74      148.73     22.61 o 
   4 -10   5        0.01        8.56     13.67 o 
   5 -10   5        2.84        6.23     12.53 o 
   6 -10   5        4.17       30.69     17.90 o 
  -8  -9   5       14.00       15.49     26.67 o 
  -7  -9   5      140.82      155.96     25.12 o 
  -6  -9   5        5.99        0.00     13.52 o 
  -5  -9   5       39.16       38.08     14.37 o 
  -4  -9   5      139.24      151.63     13.78 o 
  -3  -9   5       67.82       36.31      8.76 o 
  -2  -9   5       78.23       65.90     10.04 o 
  -1  -9   5       41.65       32.48      7.35 o 
   0  -9   5      397.35      463.56     30.32 o 
   1  -9   5       35.31       27.19     11.12 o 
   2  -9   5        5.36       -1.04      5.32 o 
   3  -9   5        2.86        5.56      9.43 o 
   4  -9   5       21.48        1.78     10.99 o 
   5  -9   5        6.88       17.17     12.25 o 
   6  -9   5      105.63      114.94     17.20 o 
   7  -9   5       12.74       13.54     20.98 o 
  -8  -8   5        6.88       -4.84     20.99 o 
  -7  -8   5       42.90       57.46     17.24 o 
  -6  -8   5      185.45      215.75     22.92 o 
  -5  -8   5       11.35       13.71     10.28 o 
  -4  -8   5       40.16       19.88      9.94 o 
  -3  -8   5     1024.91     1177.67     45.97 o 
  -2  -8   5       44.71       43.95      5.36 o 
  -1  -8   5       34.26       29.42     14.41 o 
   0  -8   5       11.64        8.95      4.00 o 
   1  -8   5        2.00        3.22      4.07 o 
   2  -8   5       58.37       44.60      8.74 o 
   3  -8   5       53.56       52.37     12.03 o 
   4  -8   5       88.89       61.40     11.78 o 
   5  -8   5       74.85       50.96     11.99 o 
   6  -8   5      164.35      156.62     18.15 o 
   7  -8   5        0.27        3.62     12.04 o 
  -9  -7   5       41.56       28.38     17.93 o 
  -8  -7   5       21.43       16.01     18.19 o 
  -7  -7   5       70.06       57.09     15.89 o 
  -6  -7   5        0.74       -2.10     11.90 o 
  -5  -7   5        0.79        2.69      9.39 o 
  -4  -7   5      267.89      271.00     16.07 o 
  -3  -7   5      656.33      756.56     27.11 o 
  -2  -7   5      369.22      390.58     20.63 o 
  -1  -7   5      238.99      253.02     24.56 o 
   0  -7   5        5.55        1.30      3.25 o 
   1  -7   5        1.33       -1.60      1.92 o 
   2  -7   5      425.29      456.87     21.59 o 
   3  -7   5        6.73        1.09      7.55 o 
   4  -7   5      318.23      336.09     19.70 o 
   5  -7   5      282.01      304.22     18.76 o 
   6  -7   5        5.19       -6.09      9.56 o 
   7  -7   5        0.01       -4.19     10.31 o 
   8  -7   5       15.73       32.80     21.16 o 
 -10  -6   5       31.00       46.14     28.39 o 
  -9  -6   5       53.91       54.48     29.27 o 
  -8  -6   5       12.89        8.51      9.15 o 
  -7  -6   5       60.42       44.18     10.98 o 
  -6  -6   5      100.37       84.17     13.47 o 
  -5  -6   5     1004.84     1046.87     35.67 o 
  -4  -6   5      169.20      161.24     31.11 o 
  -3  -6   5       23.38       17.25      2.68 o 
  -2  -6   5       23.62       22.68      5.31 o 
  -1  -6   5      114.03      110.92      8.54 o 
   0  -6   5       54.18       59.76      2.61 o 
   1  -6   5       27.82       20.87      9.53 o 
   2  -6   5       70.38       65.70      7.83 o 
   3  -6   5       58.12       46.77     13.30 o 
   4  -6   5      192.25      212.60     14.44 o 
   5  -6   5        2.22        2.01      7.54 o 
   6  -6   5       59.99       57.91      8.85 o 
   7  -6   5       17.39       20.02     10.33 o 
   8  -6   5        0.31        0.56     11.76 o 
 -10  -5   5        0.92       -0.43     10.52 o 
  -9  -5   5      106.27       94.88     12.77 o 
  -8  -5   5      155.45      165.01     15.92 o 
  -7  -5   5        0.14        5.32      6.86 o 
  -6  -5   5      348.49      330.51     15.59 o 
  -5  -5   5       67.38       49.86      9.60 o 
  -4  -5   5       64.66       68.35      5.77 o 
  -3  -5   5       31.77       21.66      2.88 o 
  -2  -5   5      187.14      187.95      7.59 o 
  -1  -5   5      271.78      294.28     12.12 o 
   0  -5   5      235.69      240.29     11.46 o 
   1  -5   5       27.48       30.02      8.15 o 
   2  -5   5      379.52      431.68     18.57 o 
   3  -5   5      215.95      219.03     14.71 o 
   4  -5   5        0.70        1.68      6.68 o 
   5  -5   5      289.93      309.53     15.36 o 
   6  -5   5      241.91      252.05     14.99 o 
   7  -5   5      134.59      142.58     12.41 o 
   8  -5   5        0.72        0.03     12.60 o 
 -11  -4   5       10.86       -0.34     13.04 o 
 -10  -4   5       23.57       30.70     11.04 o 
  -9  -4   5       24.67       21.33     15.12 o 
  -8  -4   5       51.26       40.83     10.09 o 
  -7  -4   5      103.71      122.81     10.41 o 
  -6  -4   5      763.18      766.84     31.26 o 
  -5  -4   5        0.31        0.21      1.27 o 
  -4  -4   5        1.19        0.41      2.22 o 
  -3  -4   5      863.27      916.74     16.75 o 
  -2  -4   5       30.35       26.90      2.29 o 
  -1  -4   5     1230.56     1330.32     30.67 o 
   0  -4   5       46.13       39.72      2.22 o 
   1  -4   5      460.45      470.08     19.48 o 
   2  -4   5       66.95       55.57     10.13 o 
   3  -4   5        1.41       -2.99      4.22 o 
   4  -4   5       27.42       23.02     11.16 o 
   5  -4   5        0.08       -6.55      6.55 o 
   6  -4   5       28.53       11.97      7.78 o 
   7  -4   5        3.59        4.92      8.35 o 
   8  -4   5       47.55       41.48     11.47 o 
 -11  -3   5        7.27        7.07     12.13 o 
 -10  -3   5      529.74      655.11     47.14 o 
  -9  -3   5       68.43       66.83     11.50 o 
  -8  -3   5        4.40        2.17      5.13 o 
  -7  -3   5      343.65      356.50     12.24 o 
  -6  -3   5       21.92       21.44      3.87 o 
  -5  -3   5       63.88       56.76      6.13 o 
  -4  -3   5      271.21      279.41      6.75 o 
  -3  -3   5     1828.68     1962.12     37.97 o 
  -2  -3   5       37.47       29.54      4.14 o 
  -1  -3   5      224.41      226.02      6.27 o 
   0  -3   5       44.01       40.41      5.17 o 
   1  -3   5        5.86        3.24      2.75 o 
   2  -3   5      333.01      348.01     25.30 o 
   3  -3   5      819.05      894.07     24.38 o 
   4  -3   5       29.24       22.85      5.73 o 
   5  -3   5      111.79      105.23      9.17 o 
   6  -3   5       37.86       40.40     15.14 o 
   7  -3   5       68.40       53.98      9.12 o 
   8  -3   5       22.42       20.04     16.77 o 
 -11  -2   5       32.30       61.27     23.57 o 
 -10  -2   5       57.18       68.37     10.87 o 
  -9  -2   5      103.11       98.06     16.36 o 
  -8  -2   5       65.48       55.22      8.37 o 
  -7  -2   5      286.19      306.84     11.61 o 
  -6  -2   5        1.93        0.18      3.59 o 
  -5  -2   5      201.80      179.43      9.58 o 
  -4  -2   5       57.84       64.25      6.01 o 
  -3  -2   5        5.87        3.92      2.66 o 
  -2  -2   5      863.88      812.52     17.82 o 
  -1  -2   5      836.55      910.47     20.71 o 
   0  -2   5      161.72      159.69      4.82 o 
   1  -2   5      524.03      517.78     28.50 o 
   2  -2   5        9.04        5.26      3.61 o 
   3  -2   5       19.37       20.94      4.93 o 
   4  -2   5      381.58      420.97     17.64 o 
   5  -2   5        8.65        6.56      5.88 o 
   6  -2   5       35.91       36.32      7.69 o 
   7  -2   5      121.36      121.58     12.23 o 
   8  -2   5       33.13       19.41     18.02 o 
 -12  -1   5       24.08       47.47     31.43 o 
 -11  -1   5       63.57       36.33     49.00 o 
 -10  -1   5       10.87       21.07      9.10 o 
  -9  -1   5        1.26        1.06      8.63 o 
  -8  -1   5       65.04       75.15      8.27 o 
  -7  -1   5       60.56       51.37      6.01 o 
  -6  -1   5       26.92       18.23      4.58 o 
  -5  -1   5        6.13        2.35      4.25 o 
  -4  -1   5      589.14      637.75     15.55 o 
  -3  -1   5      351.40      354.84     17.47 o 
  -2  -1   5       43.02       34.89      5.97 o 
  -1  -1   5      452.83      457.24     10.17 o 
   0  -1   5      611.73      580.06     12.59 o 
   1  -1   5      331.55      359.63     10.22 o 
   2  -1   5        1.14        0.04      3.44 o 
   3  -1   5      181.18      173.14     11.20 o 
   4  -1   5       13.33        6.50      4.50 o 
   5  -1   5      201.52      212.25     14.11 o 
   6  -1   5        1.65       -4.70      7.40 o 
   7  -1   5        3.68      -15.81     15.81 o 
   8  -1   5        1.22      -14.41     18.73 o 
 -12   0   5        0.10       -6.64     20.60 o 
 -11   0   5       14.41        3.80     12.22 o 
 -10   0   5      367.55      355.63     35.72 o 
  -9   0   5      236.95      237.87     37.39 o 
  -8   0   5        4.11        6.74      5.43 o 
  -7   0   5       88.94       95.64      8.25 o 
  -6   0   5       48.16       42.51      5.52 o 
  -5   0   5       40.65       43.31      7.03 o 
  -4   0   5       79.95       80.26      5.70 o 
  -3   0   5       21.16       14.47      3.13 o 
  -2   0   5     3559.18     3767.28     74.80 o 
  -1   0   5      653.94      697.82     14.56 o 
   0   0   5      157.92      157.19      5.08 o 
   1   0   5       36.31       41.95      4.79 o 
   2   0   5       67.29       68.43      4.92 o 
   3   0   5       22.36       19.17      3.76 o 
   4   0   5      196.01      215.40     13.61 o 
   5   0   5      322.93      376.85     17.54 o 
   6   0   5        2.17      -11.53     11.53 o 
   7   0   5       11.27        1.46     21.23 o 
   8   0   5        1.82       16.18     22.07 o 
 -12   1   5        0.94      -36.39     37.08 o 
 -11   1   5       13.33       26.83     26.83 o 
 -10   1   5        8.24      -12.61     13.23 o 
  -9   1   5       38.36       39.55     15.95 o 
  -8   1   5       44.38       47.00      6.76 o 
  -7   1   5      145.22      133.40      8.52 o 
  -6   1   5       59.42       61.00      8.92 o 
  -5   1   5       13.61        9.68      2.55 o 
  -4   1   5       46.80       39.33      3.68 o 
  -3   1   5      741.61      739.93     20.45 o 
  -2   1   5      214.96      207.60      7.34 o 
  -1   1   5      152.48      173.53      6.68 o 
   0   1   5      182.70      172.77      9.31 o 
   1   1   5      117.82      133.10      6.62 o 
   2   1   5       34.15       25.68      5.30 o 
   3   1   5      419.35      442.78     14.44 o 
   4   1   5        0.22       -1.55      2.63 o 
   5   1   5        1.13       -6.13     10.21 o 
   6   1   5      126.24      112.75     18.32 o 
   7   1   5       12.79       -5.97     14.19 o 
   8   1   5       12.20       19.83     22.31 o 
 -12   2   5       77.05      118.30     30.92 o 
 -11   2   5        9.67      -10.86     27.50 o 
 -10   2   5        1.92       10.53     15.79 o 
  -9   2   5      123.35       82.08     19.55 o 
  -8   2   5      356.44      340.65     28.61 o 
  -7   2   5       78.59       66.49     14.48 o 
  -6   2   5      371.01      389.53     28.25 o 
  -5   2   5      107.70      126.16     10.09 o 
  -4   2   5     1115.07     1231.00     32.17 o 
  -3   2   5        0.06        1.60      3.60 o 
  -2   2   5      329.37      342.23     16.37 o 
  -1   2   5     1101.69     1197.25     26.89 o 
   0   2   5        5.60        1.17      3.01 o 
   1   2   5        0.04        4.20      4.39 o 
   2   2   5      228.17      243.49      9.91 o 
   3   2   5        3.84       16.06      8.38 o 
   4   2   5        5.33       13.53     12.86 o 
   5   2   5       85.23       82.70     15.29 o 
   6   2   5        1.87        5.00     15.71 o 
   7   2   5       50.45       40.29     18.60 o 
 -11   3   5       14.66        0.00     20.84 o 
 -10   3   5       86.46       93.85     26.37 o 
  -9   3   5      367.34      361.48     32.99 o 
  -8   3   5       34.52       33.67     20.77 o 
  -7   3   5      138.35      153.57     20.75 o 
  -6   3   5       39.85       41.18     14.17 o 
  -5   3   5       27.21       22.21      4.57 o 
  -4   3   5      120.42      116.82      9.90 o 
  -3   3   5       98.79       85.15      7.37 o 
  -2   3   5       83.97       75.34      5.67 o 
  -1   3   5       65.64       59.39      4.87 o 
   0   3   5      743.45      833.06     29.19 o 
   1   3   5       40.02       39.54      5.26 o 
   2   3   5       14.54       14.50      8.28 o 
   3   3   5      125.15       93.67     14.46 o 
   4   3   5      132.31      132.94     17.07 o 
   5   3   5        8.18       15.66     12.67 o 
   6   3   5      125.53      153.02     25.12 o 
   7   3   5       32.75       43.63     21.44 o 
 -11   4   5       12.45       73.95     42.73 o 
 -10   4   5      158.29      182.07     44.45 o 
  -9   4   5       23.41       -0.81     16.27 o 
  -8   4   5       66.72       90.64     19.87 o 
  -7   4   5      146.24      124.20     21.54 o 
  -6   4   5       23.97        4.17     12.51 o 
  -5   4   5        0.25        2.00      4.68 o 
  -4   4   5        4.01        1.32      5.31 o 
  -3   4   5      113.25       94.76      7.85 o 
  -2   4   5      759.87      832.13     33.21 o 
  -1   4   5      166.64      186.78     16.22 o 
   0   4   5       19.25       17.26      4.43 o 
   1   4   5        7.73       10.26      3.42 o 
   2   4   5       84.86       69.52     11.92 o 
   3   4   5      143.64      149.78     13.62 o 
   4   4   5       27.50        5.07     12.33 o 
   5   4   5       57.29       77.69     19.60 o 
   6   4   5       49.60       23.79     15.86 o 
 -11   5   5       36.90      -28.09     37.45 o 
 -10   5   5        5.37       53.63     38.67 o 
  -9   5   5       49.44       86.33     25.91 o 
  -8   5   5      106.13      136.87     28.45 o 
  -7   5   5      257.25      267.83     31.16 o 
  -6   5   5       67.86       58.04     17.12 o 
  -5   5   5        2.50        2.88      5.75 o 
  -4   5   5      336.33      376.84     20.44 o 
  -3   5   5       14.85       11.38      6.03 o 
  -2   5   5      169.60      181.60     13.26 o 
  -1   5   5       35.43       24.74      6.68 o 
   0   5   5      112.80      115.15     10.42 o 
   1   5   5      291.38      319.68     20.32 o 
   2   5   5      213.84      195.58     18.60 o 
   3   5   5       53.07       36.06     10.21 o 
   4   5   5        0.69        5.98     16.43 o 
   5   5   5        8.16       15.65     21.61 o 
   6   5   5       17.51       32.33     31.54 o 
 -10   6   5        3.69       30.74     39.28 o 
  -9   6   5       41.54       88.69     27.61 o 
  -8   6   5       29.15       16.20     19.28 o 
  -7   6   5       20.49       18.90     16.64 o 
  -6   6   5       35.95       43.52     20.20 o 
  -5   6   5       10.99        0.72      6.48 o 
  -4   6   5      504.12      514.54     27.93 o 
  -3   6   5       14.61       17.60      7.44 o 
  -2   6   5        5.80       -3.45      8.96 o 
  -1   6   5       10.44        0.68      7.37 o 
   0   6   5      101.27       91.06     10.27 o 
   1   6   5      474.12      509.80     39.31 o 
   2   6   5      521.77      606.19     32.73 o 
   3   6   5       11.00        0.00     11.15 o 
   4   6   5        2.01        2.08     13.87 o 
   5   6   5        5.94       -3.02     28.65 o 
 -10   7   5        0.03      -16.33     31.02 o 
  -9   7   5        4.53        7.14     26.19 o 
  -8   7   5       65.25       48.84     32.30 o 
  -7   7   5       87.99       61.63     22.42 o 
  -6   7   5      195.32      204.95     27.88 o 
  -5   7   5       20.21       15.83     11.31 o 
  -4   7   5        4.14       -7.37      9.59 o 
  -3   7   5        0.22       -5.12      9.52 o 
  -2   7   5      115.43      103.61     14.30 o 
  -1   7   5       48.47       24.54      9.54 o 
   0   7   5       39.76       20.91     15.51 o 
   1   7   5       52.09       52.40     20.70 o 
   2   7   5        3.07       -0.68     20.27 o 
   3   7   5        9.50        9.12     18.21 o 
   4   7   5       34.25       13.13     24.87 o 
  -9   8   5       99.78       59.50     32.46 o 
  -8   8   5       21.40       39.00     24.38 o 
  -7   8   5       19.57      -19.76     22.14 o 
  -6   8   5       15.89       -7.07     11.76 o 
  -5   8   5       51.99       22.37     11.94 o 
  -4   8   5        0.33       -2.35      7.83 o 
  -3   8   5        0.26        0.72     10.06 o 
  -2   8   5       39.73       36.82     12.99 o 
  -1   8   5      134.56      143.23     30.38 o 
   0   8   5      100.67       89.44     27.09 o 
   1   8   5        5.78       -2.00     19.37 o 
   2   8   5        0.46        8.59     20.76 o 
  -7   9   5       16.21       22.50     18.34 o 
  -6   9   5        0.99      -12.70     12.70 o 
  -5   9   5        8.28       16.85     15.16 o 
  -4   9   5       36.52       33.61     15.68 o 
  -3   9   5        5.91        6.50     10.09 o 
  -2   9   5      140.71      160.74     26.20 o 
  -1   9   5      183.44      216.63     41.48 o 
   0   9   5        0.33       -3.95     28.40 o 
   1   9   5       48.26       30.98     33.00 o 
  -4  10   5       12.56       10.10     15.88 o 
  -3  10   5       59.48       57.25     23.31 o 
  -3 -12   6        4.83       19.85     38.24 o 
  -2 -12   6       58.07       78.44     33.32 o 
  -1 -12   6       41.93       10.94     27.71 o 
   0 -12   6        0.00      -23.48     23.48 o 
   1 -12   6       46.80       41.48     15.40 o 
   2 -12   6       13.42       25.58     15.58 o 
  -5 -11   6       56.52       48.72     26.57 o 
  -4 -11   6        5.95       10.17     27.61 o 
  -3 -11   6      115.43       99.94     29.78 o 
  -2 -11   6       31.45      -18.23     20.83 o 
  -1 -11   6      342.07      367.94     45.33 o 
   0 -11   6       31.29       33.16     14.04 o 
   1 -11   6       22.84        0.75     15.59 o 
   2 -11   6       69.25       85.94     18.77 o 
   3 -11   6        0.67       12.44     13.50 o 
   4 -11   6       15.81       21.36     15.79 o 
  -7 -10   6        5.40       27.23     34.66 o 
  -6 -10   6       25.05       21.58     28.50 o 
  -5 -10   6       10.08        2.18     23.31 o 
  -4 -10   6      160.57      158.71     36.47 o 
  -3 -10   6      160.69      228.99     38.96 o 
  -2 -10   6       87.93       42.57     19.35 o 
  -1 -10   6        0.02        8.26     10.73 o 
   0 -10   6      113.56       94.28     27.57 o 
   1 -10   6      135.25      160.10     28.64 o 
   2 -10   6       56.37       30.95     39.48 o 
   3 -10   6        0.26        0.42     11.29 o 
   4 -10   6        4.09       13.15     13.65 o 
   5 -10   6        0.68        6.05     12.96 o 
  -8  -9   6       95.22      182.22     45.76 o 
  -7  -9   6       10.93       54.76     29.36 o 
  -6  -9   6        0.54       42.17     38.19 o 
  -5  -9   6       13.70      -12.07     27.71 o 
  -4  -9   6        0.38      -14.01     17.35 o 
  -3  -9   6      752.10      800.03     56.78 o 
  -2  -9   6       82.55       84.19     11.81 o 
  -1  -9   6      148.22      164.85     16.87 o 
   0  -9   6       22.41       22.22     13.04 o 
   1  -9   6       14.52        4.80     20.68 o 
   2  -9   6      276.99      289.78     23.05 o 
   3  -9   6       29.42       11.63     10.62 o 
   4  -9   6       30.98       30.60     11.31 o 
   5  -9   6       20.14        9.29     15.33 o 
   6  -9   6      234.95      209.87     22.92 o 
  -9  -8   6        0.08      -10.71     26.79 o 
  -8  -8   6       25.70       18.10     17.31 o 
  -7  -8   6        4.00      -15.82     15.82 o 
  -6  -8   6       67.19       27.73     12.08 o 
  -5  -8   6       10.86       19.34     10.67 o 
  -4  -8   6      267.72      260.55     17.15 o 
  -3  -8   6      209.90      227.03     43.53 o 
  -2  -8   6       71.20       59.04     14.05 o 
  -1  -8   6      196.26      198.63     18.56 o 
   0  -8   6       15.27       22.48     23.16 o 
   1  -8   6      423.07      473.90     17.59 o 
   2  -8   6       18.83       11.18     10.84 o 
   3  -8   6        0.36       -4.65     10.09 o 
   4  -8   6       38.88       53.17     13.83 o 
   5  -8   6       32.82       18.58     11.18 o 
   6  -8   6       19.68       -5.96     14.17 o 
   7  -8   6        0.07       -3.44     11.74 o 
  -9  -7   6        0.99       19.12     17.00 o 
  -8  -7   6       33.76       31.95     18.06 o 
  -7  -7   6       37.64       23.02     16.92 o 
  -6  -7   6       15.48        7.97      9.30 o 
  -5  -7   6       18.91        6.51      7.15 o 
  -4  -7   6        5.83        6.57      3.11 o 
  -3  -7   6       58.64       61.65     10.66 o 
  -2  -7   6       34.41       26.47      7.00 o 
  -1  -7   6        3.65        4.71      6.89 o 
   0  -7   6       18.45       10.46      6.54 o 
   1  -7   6       77.80       68.20      3.98 o 
   2  -7   6      328.38      348.03     17.10 o 
   3  -7   6      173.70      154.43     15.28 o 
   4  -7   6      425.36      414.48     20.65 o 
   5  -7   6      128.26      115.63     28.54 o 
   6  -7   6       24.24       22.71     11.84 o 
   7  -7   6        2.15       -0.56     11.96 o 
 -10  -6   6        0.14       -2.76     14.43 o 
  -9  -6   6        9.72       -0.18     20.53 o 
  -8  -6   6      144.38      155.66     14.46 o 
  -7  -6   6        0.69        1.59      8.51 o 
  -6  -6   6      254.93      260.74     14.38 o 
  -5  -6   6     1097.91     1251.29     35.48 o 
  -4  -6   6      136.30      134.39      7.01 o 
  -3  -6   6      116.49      127.17     12.21 o 
  -2  -6   6       24.42       21.75      4.69 o 
  -1  -6   6      354.24      366.43     24.65 o 
   0  -6   6       93.20       87.66     13.49 o 
   1  -6   6       20.05       18.04      3.81 o 
   2  -6   6       32.17       24.41      6.87 o 
   3  -6   6        9.35       10.08      8.31 o 
   4  -6   6       85.42       99.90     30.04 o 
   5  -6   6        8.38        7.80      7.84 o 
   6  -6   6       51.49       34.50     22.68 o 
   7  -6   6       16.35       10.79     10.79 o 
   8  -6   6       13.83        3.07     26.70 o 
 -10  -5   6      110.56      120.55     20.46 o 
  -9  -5   6       20.34       17.34     11.07 o 
  -8  -5   6      202.48      208.46     14.64 o 
  -7  -5   6       41.00       37.70      8.38 o 
  -6  -5   6      534.69      573.69     20.40 o 
  -5  -5   6       21.93       24.64      6.09 o 
  -4  -5   6      411.81      427.62     11.08 o 
  -3  -5   6      136.52      167.70     13.92 o 
  -2  -5   6       30.24       30.14      8.39 o 
  -1  -5   6        0.48       -4.41      4.41 o 
   0  -5   6      291.12      287.81     16.20 o 
   1  -5   6       10.27        4.36      4.10 o 
   2  -5   6      382.02      374.12     12.27 o 
   3  -5   6      431.44      457.36     14.77 o 
   4  -5   6       36.45       15.47     16.84 o 
   5  -5   6        8.49        9.47      7.77 o 
   6  -5   6        1.25       -3.38      8.12 o 
   7  -5   6        6.52       19.66      9.58 o 
   8  -5   6        0.07        3.64     12.07 o 
 -11  -4   6        0.18       -6.40     17.26 o 
 -10  -4   6      457.01      514.06     26.62 o 
  -9  -4   6        0.37       -1.79      9.75 o 
  -8  -4   6      102.64       90.70     12.82 o 
  -7  -4   6       72.90       69.59      8.37 o 
  -6  -4   6        5.12        5.38      2.40 o 
  -5  -4   6      224.37      214.87      7.24 o 
  -4  -4   6       21.97       13.44      5.48 o 
  -3  -4   6      147.99      157.47     14.40 o 
  -2  -4   6       15.13       13.15     12.98 o 
  -1  -4   6      172.26      180.92      9.28 o 
   0  -4   6      375.39      376.81      9.51 o 
   1  -4   6       41.33       31.95      4.12 o 
   2  -4   6      136.81      140.07      7.97 o 
   3  -4   6       47.60       34.23      6.48 o 
   4  -4   6       33.92       22.82      6.27 o 
   5  -4   6        4.54        6.56      7.80 o 
   6  -4   6       20.88       16.91      8.07 o 
   7  -4   6      352.91      427.74     20.80 o 
   8  -4   6       73.79       75.72     16.27 o 
 -11  -3   6       24.76       38.76     15.50 o 
 -10  -3   6        1.69       16.83      9.61 o 
  -9  -3   6       47.54       54.78     10.57 o 
  -8  -3   6      564.18      602.69     23.38 o 
  -7  -3   6       89.64       98.66     12.00 o 
  -6  -3   6       22.91       23.07      4.95 o 
  -5  -3   6        5.55        8.06      6.82 o 
  -4  -3   6        0.83        1.90      3.62 o 
  -3  -3   6      453.75      474.64     15.41 o 
  -2  -3   6      377.18      404.87     17.55 o 
  -1  -3   6      630.32      687.96     16.65 o 
   0  -3   6      282.40      283.65     12.20 o 
   1  -3   6      351.51      333.46     11.14 o 
   2  -3   6       19.41       18.48      4.19 o 
   3  -3   6       10.91       10.30      5.38 o 
   4  -3   6      153.01      158.00     10.40 o 
   5  -3   6        5.61        8.18      7.68 o 
   6  -3   6        6.70       -1.99      8.31 o 
   7  -3   6        0.00        0.83     12.21 o 
   8  -3   6       41.72       43.31     19.69 o 
 -11  -2   6       13.62       -5.65     17.46 o 
 -10  -2   6       35.76       25.64     16.67 o 
  -9  -2   6       64.81       55.28     10.24 o 
  -8  -2   6     1367.23     1561.93     90.22 o 
  -7  -2   6        4.07       12.12     10.50 o 
  -6  -2   6     1235.01     1293.16     43.52 o 
  -5  -2   6        8.71        3.79      4.19 o 
  -4  -2   6      297.23      334.85     11.73 o 
  -3  -2   6     2486.57     2696.30     48.54 o 
  -2  -2   6      404.05      450.83     11.12 o 
  -1  -2   6      106.58       99.72      4.50 o 
   0  -2   6      149.77      151.09      6.35 o 
   1  -2   6       65.33       65.91      9.13 o 
   2  -2   6       22.22       20.72      5.52 o 
   3  -2   6       39.48       33.12      6.82 o 
   4  -2   6        0.77       -0.98      4.65 o 
   5  -2   6       10.99        0.14      8.12 o 
   6  -2   6       76.30       82.27     11.81 o 
   7  -2   6       31.98       42.67     14.14 o 
   8  -2   6        5.02        6.86     27.46 o 
 -12  -1   6       19.25       10.35     23.93 o 
 -11  -1   6       26.45       19.47     19.47 o 
 -10  -1   6      194.38      173.24     26.08 o 
  -9  -1   6       15.68       12.28     11.30 o 
  -8  -1   6      201.93      186.34     13.10 o 
  -7  -1   6      168.73      163.82     22.12 o 
  -6  -1   6       24.98       30.10      6.93 o 
  -5  -1   6      548.96      616.92     21.40 o 
  -4  -1   6        7.06        6.05      4.21 o 
  -3  -1   6      526.58      527.50     15.94 o 
  -2  -1   6      234.71      260.67     13.58 o 
  -1  -1   6      122.86      119.70      5.32 o 
   0  -1   6       87.47       90.92      6.17 o 
   1  -1   6      595.34      680.72     17.50 o 
   2  -1   6       33.23       29.07      5.65 o 
   3  -1   6        7.05       12.86      6.87 o 
   4  -1   6      129.44      109.07     10.51 o 
   5  -1   6       40.34       43.83     13.15 o 
   6  -1   6        0.09      -10.53     10.53 o 
   7  -1   6        0.66        0.72     15.15 o 
   8  -1   6       43.08       43.53     26.55 o 
 -12   0   6        2.32       15.44     21.22 o 
 -11   0   6       56.05       39.75     22.45 o 
 -10   0   6      382.40      440.19     36.42 o 
  -9   0   6        0.89        8.77      7.09 o 
  -8   0   6        0.42       -4.71      5.54 o 
  -7   0   6        2.41       -0.42      3.94 o 
  -6   0   6      266.38      280.04     12.44 o 
  -5   0   6      169.13      158.81     10.03 o 
  -4   0   6     1072.73     1134.85     29.67 o 
  -3   0   6        0.26        3.50      3.91 o 
  -2   0   6      321.13      319.88     10.27 o 
  -1   0   6        2.18        1.82      3.25 o 
   0   0   6      312.65      336.61     13.23 o 
   1   0   6       26.34       25.19      4.69 o 
   2   0   6      127.32      117.86      8.17 o 
   3   0   6        0.38       -2.09      9.05 o 
   4   0   6      121.23      112.45      8.96 o 
   5   0   6       32.01       10.64     12.06 o 
   6   0   6        4.53       20.05     15.03 o 
   7   0   6      134.72      163.86     24.08 o 
 -12   1   6        1.02      -26.09     27.42 o 
 -11   1   6        5.69        9.91     21.95 o 
 -10   1   6       28.75       30.95     18.44 o 
  -9   1   6       78.76       52.14     16.29 o 
  -8   1   6      273.14      278.21     22.25 o 
  -7   1   6      646.64      706.95     27.06 o 
  -6   1   6      250.22      251.58     10.92 o 
  -5   1   6      117.92      104.10     14.83 o 
  -4   1   6       99.39       83.90      9.96 o 
  -3   1   6      187.89      172.20     13.29 o 
  -2   1   6       16.85       11.04      3.49 o 
  -1   1   6       65.36       67.11      5.05 o 
   0   1   6      997.36     1101.65     25.27 o 
   1   1   6       16.69        5.35      3.89 o 
   2   1   6      109.36      103.17      8.09 o 
   3   1   6       40.43       38.95      8.62 o 
   4   1   6       12.76       16.24      5.16 o 
   5   1   6        3.22        4.23     17.66 o 
   6   1   6       73.29       87.71     21.93 o 
   7   1   6        7.97       -5.99     32.54 o 
 -12   2   6       32.43       21.88     28.68 o 
 -11   2   6        1.54        2.85     18.55 o 
 -10   2   6        0.33        4.18     18.79 o 
  -9   2   6      123.84       64.43     18.79 o 
  -8   2   6        0.01       11.17     13.27 o 
  -7   2   6       21.88       28.54     14.95 o 
  -6   2   6      695.41      774.12     23.31 o 
  -5   2   6       83.63       77.15     12.61 o 
  -4   2   6      264.46      308.42     32.68 o 
  -3   2   6       39.47       26.66      4.06 o 
  -2   2   6       70.76       59.34      4.64 o 
  -1   2   6      537.90      624.38     18.37 o 
   0   2   6        5.66        0.67      3.98 o 
   1   2   6       52.19       55.06     13.33 o 
   2   2   6      102.50      119.42     14.50 o 
   3   2   6        5.64        5.49      8.92 o 
   4   2   6      168.79      124.25     15.88 o 
   5   2   6        7.25       11.55     13.09 o 
   6   2   6       24.76        0.76     15.89 o 
   7   2   6       51.48       49.06     22.95 o 
 -11   3   6       10.58       20.31     23.84 o 
 -10   3   6       16.85      -23.19     27.99 o 
  -9   3   6        7.70        3.78     18.11 o 
  -8   3   6       57.43       41.61     17.09 o 
  -7   3   6      154.05      149.99     26.51 o 
  -6   3   6       25.00       17.71      3.93 o 
  -5   3   6       64.51       55.24      7.98 o 
  -4   3   6      322.53      285.56     19.47 o 
  -3   3   6      186.93      166.14      9.85 o 
  -2   3   6       96.05       91.22      6.74 o 
  -1   3   6      275.56      294.72     13.87 o 
   0   3   6       11.23        6.53      4.45 o 
   1   3   6        9.59       12.23      5.51 o 
   2   3   6       86.96       67.37     12.89 o 
   3   3   6        0.23        2.04      9.55 o 
   4   3   6       17.24       26.90     15.57 o 
   5   3   6       25.60       22.42     15.90 o 
   6   3   6       20.61       22.96     21.31 o 
 -11   4   6        8.01       16.59     26.52 o 
 -10   4   6       20.45       -9.01     23.74 o 
  -9   4   6       93.94       90.95     23.32 o 
  -8   4   6       52.84       37.46     19.92 o 
  -7   4   6      171.43      146.54     23.21 o 
  -6   4   6      564.12      599.21     43.69 o 
  -5   4   6        7.55        1.33      4.67 o 
  -4   4   6      270.63      300.93     14.62 o 
  -3   4   6      518.69      554.35     21.50 o 
  -2   4   6       62.35       57.19      8.65 o 
  -1   4   6        0.68       -1.87      4.99 o 
   0   4   6       11.18        7.39      8.57 o 
   1   4   6      567.08      680.13     31.79 o 
   2   4   6      143.50      113.42     13.76 o 
   3   4   6       51.62       45.16     13.20 o 
   4   4   6        0.00        2.17     12.35 o 
   5   4   6       14.70       16.54     18.79 o 
 -11   5   6       95.83       75.28     39.43 o 
 -10   5   6       15.98      -17.61     26.83 o 
  -9   5   6       71.30      120.47     33.46 o 
  -8   5   6       30.39       15.58     18.69 o 
  -7   5   6       43.24       31.09     16.32 o 
  -6   5   6       69.18       44.63     17.28 o 
  -5   5   6        1.01      -16.04     16.04 o 
  -4   5   6      104.72       81.06     12.62 o 
  -3   5   6        0.99        5.94      7.25 o 
  -2   5   6       73.59       54.90      8.50 o 
  -1   5   6       34.90       28.00      7.81 o 
   0   5   6      207.27      245.18     14.58 o 
   1   5   6       41.43       28.05     17.79 o 
   2   5   6        1.29        4.75     11.53 o 
   3   5   6        3.05       -6.98     11.86 o 
   4   5   6       49.72       65.22     18.94 o 
   5   5   6        2.57        2.98     17.88 o 
 -10   6   6       29.21       32.25     28.94 o 
  -9   6   6       24.87       30.72     24.75 o 
  -8   6   6        1.59       11.67     20.23 o 
  -7   6   6       12.07       18.47     21.99 o 
  -6   6   6      381.89      534.24     50.00 o 
  -5   6   6      253.31      279.67     19.92 o 
  -4   6   6       92.04       81.54     13.71 o 
  -3   6   6        6.17        4.06      7.44 o 
  -2   6   6        2.36       -8.36      8.36 o 
  -1   6   6      231.10      235.53     18.85 o 
   0   6   6        3.66       -2.74     14.37 o 
   1   6   6      169.09      138.69     28.54 o 
   2   6   6       36.75       17.05     15.09 o 
   3   6   6       22.71       15.55     15.55 o 
   4   6   6       39.86       17.31     16.63 o 
  -9   7   6        9.79      -12.50     22.64 o 
  -8   7   6       12.65       28.73     23.14 o 
  -7   7   6        5.99       -0.89     22.16 o 
  -6   7   6      340.89      432.20     36.08 o 
  -5   7   6       28.98       19.71     11.04 o 
  -4   7   6      128.83      137.81     17.52 o 
  -3   7   6        0.09       -3.47      9.70 o 
  -2   7   6        2.14        5.41     10.83 o 
  -1   7   6      203.18      219.47     27.60 o 
   0   7   6       53.74       43.84     19.26 o 
   1   7   6       93.11       55.59     22.90 o 
   2   7   6        0.41       26.11     15.66 o 
   3   7   6       19.41      -11.05     13.80 o 
  -8   8   6       62.26      127.30     45.65 o 
  -7   8   6        2.01       -6.15     43.07 o 
  -6   8   6       61.35       62.38     18.16 o 
  -5   8   6        0.16        0.79     14.25 o 
  -4   8   6      133.32      144.87     19.31 o 
  -3   8   6        2.75        2.07     11.06 o 
  -2   8   6       58.43       48.21     19.41 o 
  -1   8   6      281.97      359.01     46.15 o 
   0   8   6        4.01       -9.78     20.87 o 
  -6   9   6       22.98        1.56     22.60 o 
  -5   9   6        3.62       10.05     13.91 o 
  -4   9   6       85.15      105.94     19.33 o 
  -3   9   6      154.78      148.09     33.36 o 
  -2   9   6       12.96       17.64     25.79 o 
  -1   9   6       75.55       64.24     28.84 o 
  -3 -12   7       69.53       83.57     45.89 o 
  -2 -12   7       10.30       -0.63     24.45 o 
  -1 -12   7       14.67       12.09     25.54 o 
   0 -12   7       19.94       17.13     16.58 o 
   1 -12   7       20.48       21.98     15.01 o 
  -5 -11   7      140.75      148.44     47.53 o 
  -4 -11   7       13.67        0.00     26.15 o 
  -3 -11   7       32.89       45.79     28.79 o 
  -2 -11   7       27.88        6.84     22.40 o 
  -1 -11   7       22.69       49.73     13.37 o 
   0 -11   7        1.01        1.88     14.59 o 
   1 -11   7      118.58       95.78     18.77 o 
   2 -11   7       40.48       38.04     23.22 o 
   3 -11   7        0.73      -12.12     23.64 o 
   4 -11   7        8.93       -5.74     16.18 o 
  -7 -10   7      136.60      181.96     57.97 o 
  -6 -10   7        1.97        1.45     21.14 o 
  -5 -10   7      119.88      173.07     44.51 o 
  -4 -10   7       18.59       23.39     22.71 o 
  -3 -10   7       14.60       32.94     33.58 o 
  -2 -10   7        1.05        9.70     10.58 o 
  -1 -10   7       52.42       53.92     24.60 o 
   0 -10   7      116.67      103.81     20.20 o 
   1 -10   7       30.79       22.48     12.14 o 
   2 -10   7       54.79       43.65     17.81 o 
   3 -10   7        6.71        4.85     11.66 o 
   4 -10   7        0.23       14.25     15.06 o 
   5 -10   7        0.78       -7.53     13.86 o 
  -8  -9   7       63.63       99.09     48.73 o 
  -7  -9   7       36.00       20.51     26.82 o 
  -6  -9   7      109.75      154.12     39.12 o 
  -5  -9   7        9.12        4.79     28.77 o 
  -4  -9   7      146.09      162.57     26.11 o 
  -3  -9   7      672.10      778.73     40.11 o 
  -2  -9   7      192.19      194.84     36.37 o 
  -1  -9   7      235.48      266.76     30.72 o 
   0  -9   7      196.01      170.09     18.78 o 
   1  -9   7      169.17      176.27     20.90 o 
   2  -9   7       43.38       54.09     12.77 o 
   3  -9   7       69.62       71.12     15.59 o 
   4  -9   7       13.86       26.57     13.57 o 
   5  -9   7       73.09       71.26     18.70 o 
   6  -9   7        9.29       -4.45     13.99 o 
  -9  -8   7       41.95       98.95     46.18 o 
  -8  -8   7        0.94      -34.77     34.77 o 
  -7  -8   7      130.44      138.78     32.53 o 
  -6  -8   7       84.77       59.74     26.84 o 
  -5  -8   7        3.25      -18.07     18.07 o 
  -4  -8   7       22.18       22.64     10.48 o 
  -3  -8   7        3.81        5.36     10.06 o 
  -2  -8   7      189.12      204.18     18.81 o 
  -1  -8   7      115.84       93.18     23.62 o 
   0  -8   7       54.19       50.98     12.22 o 
   1  -8   7        2.50        1.48     11.39 o 
   2  -8   7        1.05       -1.41     11.03 o 
   3  -8   7       48.84       40.14     14.85 o 
   4  -8   7        9.01       19.96     10.91 o 
   5  -8   7      234.28      290.42     22.02 o 
   6  -8   7        6.56       -0.97     13.48 o 
  -9  -7   7        4.54       32.89     20.30 o 
  -8  -7   7       45.94       48.35     15.20 o 
  -7  -7   7       12.77       -5.34     10.67 o 
  -6  -7   7        1.38       10.65     10.65 o 
  -5  -7   7      854.05      958.97     59.72 o 
  -4  -7   7       16.48       10.80      7.70 o 
  -3  -7   7       37.60       27.08      7.67 o 
  -2  -7   7        1.00       -1.07     12.10 o 
  -1  -7   7       88.11      103.22     12.77 o 
   0  -7   7      353.73      394.91     23.82 o 
   1  -7   7       49.20       51.03     19.35 o 
   2  -7   7      102.06       81.09     12.70 o 
   3  -7   7       47.02       27.69     12.01 o 
   4  -7   7      271.53      281.84     23.60 o 
   5  -7   7       37.55       19.73     12.35 o 
   6  -7   7       12.52        7.00     12.89 o 
   7  -7   7       38.28       40.89     14.80 o 
 -10  -6   7       76.96       49.31     22.74 o 
  -9  -6   7       42.29       34.37     12.09 o 
  -8  -6   7        7.82        8.29      8.74 o 
  -7  -6   7        2.65        4.08     11.47 o 
  -6  -6   7      251.95      249.81     14.47 o 
  -5  -6   7      683.63      795.32     22.70 o 
  -4  -6   7       13.73       15.38      3.89 o 
  -3  -6   7      189.47      235.11     14.06 o 
  -2  -6   7       72.34       51.52     10.02 o 
  -1  -6   7       18.33       13.96      7.56 o 
   0  -6   7      574.24      600.36     49.94 o 
   1  -6   7      226.45      217.71     11.25 o 
   2  -6   7        9.49        0.72      7.19 o 
   3  -6   7      335.09      368.48     20.38 o 
   4  -6   7      306.07      295.88     14.63 o 
   5  -6   7      146.32      144.43     12.90 o 
   6  -6   7        0.27        6.05      8.94 o 
   7  -6   7        2.90       11.99     14.26 o 
 -10  -5   7        6.96       -1.49     12.44 o 
  -9  -5   7       30.35       26.18     11.45 o 
  -8  -5   7       64.52       63.57      9.85 o 
  -7  -5   7      254.53      249.00     20.89 o 
  -6  -5   7       66.53       55.98      6.02 o 
  -5  -5   7      220.05      200.29      9.35 o 
  -4  -5   7        0.03       -3.11      3.94 o 
  -3  -5   7       21.61       26.77      8.58 o 
  -2  -5   7      100.73       96.61      9.85 o 
  -1  -5   7       15.87       20.48      6.85 o 
   0  -5   7        0.86       -9.66      9.66 o 
   1  -5   7      204.32      228.13      8.73 o 
   2  -5   7      670.47      702.21     22.71 o 
   3  -5   7       19.88        5.05      8.27 o 
   4  -5   7        0.03        2.94      7.38 o 
   5  -5   7      140.33      138.11     13.11 o 
   6  -5   7        1.95        5.24     15.06 o 
   7  -5   7        4.52       19.17     11.73 o 
 -11  -4   7        3.32       24.00     19.69 o 
 -10  -4   7      123.47      113.99     14.35 o 
  -9  -4   7      570.28      555.92     24.16 o 
  -8  -4   7      632.71      680.05     25.57 o 
  -7  -4   7     1873.68     2026.89     44.94 o 
  -6  -4   7       46.80       47.24      7.20 o 
  -5  -4   7        2.68        7.12      9.07 o 
  -4  -4   7      161.23      149.00     16.95 o 
  -3  -4   7       50.43       46.13     12.54 o 
  -2  -4   7       35.16       48.25      6.58 o 
  -1  -4   7       90.37       86.69     13.09 o 
   0  -4   7        0.89       -0.20      3.65 o 
   1  -4   7      246.48      263.34     18.31 o 
   2  -4   7       26.36       11.53      5.13 o 
   3  -4   7       14.49       11.06      8.86 o 
   4  -4   7      258.37      257.71     21.74 o 
   5  -4   7      165.57      167.40     13.13 o 
   6  -4   7       17.07       13.76      8.42 o 
   7  -4   7      187.65      184.30     17.47 o 
 -11  -3   7      100.36      111.74     26.40 o 
 -10  -3   7       53.86       39.13     14.58 o 
  -9  -3   7      220.96      211.28     15.44 o 
  -8  -3   7       13.13       25.59     11.53 o 
  -7  -3   7        2.43        7.10      8.90 o 
  -6  -3   7       98.43       90.25     12.36 o 
  -5  -3   7        4.85        2.22      4.19 o 
  -4  -3   7        4.78        3.47      3.52 o 
  -3  -3   7        2.28        2.17      3.50 o 
  -2  -3   7      358.27      403.41     13.31 o 
  -1  -3   7       71.97       70.51      6.81 o 
   0  -3   7      487.16      479.04     12.86 o 
   1  -3   7       26.22       28.83      4.59 o 
   2  -3   7       27.36       28.08      5.90 o 
   3  -3   7       89.66       78.51      8.78 o 
   4  -3   7       24.94       26.74      8.74 o 
   5  -3   7      389.44      429.51     19.52 o 
   6  -3   7      182.69      230.06     21.12 o 
   7  -3   7        0.01       -3.87     19.50 o 
 -11  -2   7        9.99       -1.22     16.50 o 
 -10  -2   7       84.94       78.34     24.48 o 
  -9  -2   7       80.49       78.70     13.83 o 
  -8  -2   7      133.47      124.73     13.20 o 
  -7  -2   7        1.63       -6.08      6.08 o 
  -6  -2   7        2.49        0.91      8.95 o 
  -5  -2   7      239.49      221.73     12.42 o 
  -4  -2   7       14.14        9.73      4.75 o 
  -3  -2   7        9.95        6.99      4.49 o 
  -2  -2   7      860.65      886.01     21.58 o 
  -1  -2   7       59.93       44.85      5.14 o 
   0  -2   7      223.41      218.01      8.27 o 
   1  -2   7        0.40        4.55      4.68 o 
   2  -2   7       61.58       52.44      8.06 o 
   3  -2   7        0.31       -7.75     11.18 o 
   4  -2   7        0.73        1.25      7.33 o 
   5  -2   7      280.18      298.61     15.46 o 
   6  -2   7       13.66        7.14     11.86 o 
   7  -2   7        1.05       -9.81     18.22 o 
 -11  -1   7        0.43       -8.78     16.94 o 
 -10  -1   7      390.84      372.58     33.76 o 
  -9  -1   7        5.48        9.00      8.66 o 
  -8  -1   7      286.30      273.91     16.05 o 
  -7  -1   7      640.89      652.68     28.84 o 
  -6  -1   7        4.96        5.24     10.39 o 
  -5  -1   7      499.41      561.56     18.40 o 
  -4  -1   7       70.72       74.39     16.83 o 
  -3  -1   7       43.89       46.03      4.77 o 
  -2  -1   7       41.59       38.47      7.02 o 
  -1  -1   7      607.50      622.00     15.21 o 
   0  -1   7      127.87      128.97      7.50 o 
   1  -1   7      139.26      114.77     12.27 o 
   2  -1   7       89.01       95.06     14.10 o 
   3  -1   7       36.26       33.32      8.65 o 
   4  -1   7       21.01       18.74      6.67 o 
   5  -1   7        0.18       -6.50     11.63 o 
   6  -1   7       35.12       41.98     18.89 o 
   7  -1   7      109.77      105.80     28.78 o 
 -12   0   7        0.11       11.70     35.74 o 
 -11   0   7       56.38       73.16     27.94 o 
 -10   0   7       64.26       91.39     30.46 o 
  -9   0   7        2.84       -6.38     12.13 o 
  -8   0   7       36.95       32.78     20.74 o 
  -7   0   7      784.11      786.05     58.93 o 
  -6   0   7       32.02       32.34      6.25 o 
  -5   0   7      126.38      127.41     11.66 o 
  -4   0   7      349.03      365.83     37.76 o 
  -3   0   7        3.78       -0.63      3.80 o 
  -2   0   7       55.30       43.38      6.16 o 
  -1   0   7        9.86        6.59      5.94 o 
   0   0   7      119.88      115.69      8.51 o 
   1   0   7       10.97        1.86      7.72 o 
   2   0   7       29.83       24.11      7.49 o 
   3   0   7        1.67        5.79      8.31 o 
   4   0   7      131.70      164.11     11.43 o 
   5   0   7       40.11       37.96     14.75 o 
   6   0   7       11.52       19.18     19.89 o 
   7   0   7        1.44      -22.47     24.97 o 
 -11   1   7        0.07       18.66     20.80 o 
 -10   1   7       27.23       27.12     28.51 o 
  -9   1   7        1.76       17.61     16.27 o 
  -8   1   7      111.87      106.92     30.90 o 
  -7   1   7       12.01        9.03      6.54 o 
  -6   1   7       76.10       58.97     13.05 o 
  -5   1   7       30.67       32.46      6.81 o 
  -4   1   7       20.69       21.03      5.86 o 
  -3   1   7       38.78       53.47     15.39 o 
  -2   1   7      130.23      136.27     15.02 o 
  -1   1   7       75.24       65.70      6.33 o 
   0   1   7       29.21       22.58      4.63 o 
   1   1   7       37.59       27.59      6.06 o 
   2   1   7      130.88      106.32      9.92 o 
   3   1   7        7.71        6.81      5.85 o 
   4   1   7        2.45       -7.61     14.51 o 
   5   1   7       75.60       69.46     20.43 o 
   6   1   7       24.07        4.34     18.09 o 
 -11   2   7        1.28       -5.25     21.73 o 
 -10   2   7       11.79       -9.99     17.84 o 
  -9   2   7        0.06        9.20     24.04 o 
  -8   2   7      225.04      208.58     29.51 o 
  -7   2   7      705.73      735.85     45.70 o 
  -6   2   7      584.19      670.05     33.64 o 
  -5   2   7      209.52      259.68     23.75 o 
  -4   2   7       10.25        6.95      5.42 o 
  -3   2   7      344.47      354.87     13.49 o 
  -2   2   7       97.17       92.83      8.40 o 
  -1   2   7        5.06        8.04      4.92 o 
   0   2   7        8.30        0.36      3.58 o 
   1   2   7      158.31      148.27      9.66 o 
   2   2   7       25.07       15.71      9.99 o 
   3   2   7        3.02       -5.51      9.64 o 
   4   2   7        1.25        9.42     14.81 o 
   5   2   7      100.15       84.15     19.10 o 
   6   2   7       28.72       36.33     22.61 o 
 -11   3   7        2.97       -4.94     25.56 o 
 -10   3   7       64.32       42.59     24.01 o 
  -9   3   7       24.16       17.06     17.81 o 
  -8   3   7      301.52      340.07     37.37 o 
  -7   3   7      155.44      209.59     31.22 o 
  -6   3   7       27.97       62.21     19.09 o 
  -5   3   7      469.94      542.62     27.40 o 
  -4   3   7      498.33      505.43     21.48 o 
  -3   3   7        4.63        5.25      5.91 o 
  -2   3   7        2.51        6.76      7.43 o 
  -1   3   7       66.46       70.99     10.44 o 
   0   3   7        2.25        0.70      4.83 o 
   1   3   7       77.75       64.49     14.50 o 
   2   3   7        8.46        0.00     13.76 o 
   3   3   7       48.92       24.52     15.42 o 
   4   3   7       21.37        5.40     14.85 o 
   5   3   7        4.86       23.95     17.77 o 
 -11   4   7       36.17       30.85     36.68 o 
 -10   4   7       11.25       16.06     24.89 o 
  -9   4   7       92.08       79.31     29.84 o 
  -8   4   7       19.73       12.89     26.57 o 
  -7   4   7        2.31       17.34     23.95 o 
  -6   4   7       22.56        5.80     13.05 o 
  -5   4   7      137.84      164.07     21.11 o 
  -4   4   7      166.02      181.19     15.10 o 
  -3   4   7      427.94      479.79     21.33 o 
  -2   4   7       20.17       24.74      7.16 o 
  -1   4   7       45.53       43.57     10.05 o 
   0   4   7        1.24       -4.11      4.79 o 
   1   4   7       34.38       25.65     12.45 o 
   2   4   7       56.33       50.70     15.43 o 
   3   4   7        0.28        7.20     15.85 o 
   4   4   7        0.69       -2.05     15.04 o 
 -10   5   7        6.65        7.05     30.85 o 
  -9   5   7       52.76       50.08     36.91 o 
  -8   5   7       49.14       50.71     33.24 o 
  -7   5   7       81.45       18.37     27.99 o 
  -6   5   7      133.44       91.76     26.00 o 
  -5   5   7        6.25        4.04      8.77 o 
  -4   5   7      178.01      151.78     15.05 o 
  -3   5   7      349.54      372.13     24.55 o 
  -2   5   7       30.00       17.68      7.86 o 
  -1   5   7        0.26        0.00      6.06 o 
   0   5   7        9.94       -2.75     16.47 o 
   1   5   7        2.98       -0.72     12.87 o 
   2   5   7       59.64       63.62     19.75 o 
   3   5   7       65.40       72.14     21.22 o 
   4   5   7       54.76       48.07     21.44 o 
  -9   6   7        3.87       -2.54     27.13 o 
  -8   6   7        9.49       12.15     22.57 o 
  -7   6   7       26.78       16.46     23.79 o 
  -6   6   7        0.66       -7.73     12.88 o 
  -5   6   7      151.80      156.09     19.78 o 
  -4   6   7        0.26        0.68      9.42 o 
  -3   6   7      158.04      183.39     15.78 o 
  -2   6   7        1.83        0.00      6.45 o 
  -1   6   7       99.27      133.81     21.17 o 
   0   6   7      118.25      118.29     28.88 o 
   1   6   7       18.66       -4.78     15.00 o 
   2   6   7        5.49       27.66     15.37 o 
   3   6   7       30.04       -5.87     22.73 o 
  -8   7   7        1.78      -10.25     28.88 o 
  -7   7   7       12.27       18.87     25.18 o 
  -6   7   7       49.56       55.03     18.07 o 
  -5   7   7      165.27      150.32     19.89 o 
  -4   7   7      251.39      276.94     23.84 o 
  -3   7   7       55.12       64.52     15.47 o 
  -2   7   7       11.21        2.68     14.07 o 
  -1   7   7       26.66       26.16     20.79 o 
   0   7   7       42.08       18.39     22.21 o 
   1   7   7       29.36       12.43     15.05 o 
  -7   8   7       15.19       19.56     17.86 o 
  -6   8   7       26.69       19.90     22.97 o 
  -5   8   7        8.23        6.63     13.99 o 
  -4   8   7        9.99       -1.39     17.49 o 
  -3   8   7      322.49      405.63     43.51 o 
  -2   8   7       81.53       57.22     22.01 o 
  -1   8   7       96.55       93.03     31.45 o 
  -2 -12   8        8.38       27.52     34.87 o 
  -1 -12   8        8.98      -23.16     36.04 o 
   0 -12   8        1.21      -12.34     20.98 o 
  -5 -11   8      188.30      187.40     39.83 o 
  -4 -11   8      198.76      282.60     43.28 o 
  -3 -11   8       43.05       17.31     21.49 o 
  -2 -11   8       16.39       21.92     23.12 o 
  -1 -11   8       11.03       18.32     15.83 o 
   0 -11   8        1.86       -3.98     13.12 o 
   1 -11   8       11.26       24.53     16.52 o 
   2 -11   8       19.34      -18.51     18.51 o 
   3 -11   8       17.86       14.64     14.04 o 
  -6 -10   8        3.93       21.23     29.44 o 
  -5 -10   8        1.34      -23.32     23.32 o 
  -4 -10   8      439.16      479.91     51.94 o 
  -3 -10   8      124.38      120.56     29.40 o 
  -2 -10   8        2.15        8.92     12.28 o 
  -1 -10   8        0.38      -10.52     15.20 o 
   0 -10   8        7.85       16.64     12.46 o 
   1 -10   8       18.49       41.91     20.12 o 
   2 -10   8       35.29       50.96     20.42 o 
   3 -10   8        5.17        5.03     12.77 o 
   4 -10   8        0.79       17.58     17.73 o 
  -8  -9   8        0.21      -29.81     29.81 o 
  -7  -9   8        1.55        8.33     28.33 o 
  -6  -9   8        0.22       14.96     24.68 o 
  -5  -9   8        0.09      -12.83     20.51 o 
  -4  -9   8       32.35       57.12     26.42 o 
  -3  -9   8        9.00       -1.33     13.90 o 
  -2  -9   8       52.03       41.86     10.54 o 
  -1  -9   8      227.45      221.17     20.91 o 
   0  -9   8        0.02       -8.63     12.56 o 
   1  -9   8        0.59       -8.80     12.89 o 
   2  -9   8       15.44       10.57     13.91 o 
   3  -9   8        6.33        9.53     15.96 o 
   4  -9   8       40.27       32.10     15.27 o 
   5  -9   8      172.67      178.57     21.17 o 
  -8  -8   8        6.78        9.09     37.03 o 
  -7  -8   8       21.43       39.93     27.10 o 
  -6  -8   8       25.75      -13.79     27.59 o 
  -5  -8   8       12.93       -3.06     15.90 o 
  -4  -8   8      510.11      521.13     48.49 o 
  -3  -8   8      410.95      434.95     24.06 o 
  -2  -8   8      310.30      285.23     34.23 o 
  -1  -8   8       60.85       49.05     13.96 o 
   0  -8   8      245.78      252.80     39.97 o 
   1  -8   8       72.45       72.89     14.05 o 
   2  -8   8        2.59        7.64     12.55 o 
   3  -8   8        0.03        5.11     18.09 o 
   4  -8   8      473.97      573.36     30.43 o 
   5  -8   8      131.53      122.20     17.13 o 
  -9  -7   8        0.63       -7.42     26.91 o 
  -8  -7   8       31.11       42.54     25.38 o 
  -7  -7   8        0.33      -16.40     17.72 o 
  -6  -7   8        3.94       -0.65     15.50 o 
  -5  -7   8      190.31      202.93     14.60 o 
  -4  -7   8       34.00       33.14      7.94 o 
  -3  -7   8      507.38      562.95     25.68 o 
  -2  -7   8       85.47       95.46     13.69 o 
  -1  -7   8       44.59       48.59     21.16 o 
   0  -7   8      241.71      207.74     17.86 o 
   1  -7   8       10.98        1.94     16.19 o 
   2  -7   8      143.80      159.42     27.56 o 
   3  -7   8      158.36      145.40     33.02 o 
   4  -7   8       22.21        9.71     11.56 o 
   5  -7   8       21.48        5.22     16.13 o 
   6  -7   8       10.68        0.82     15.86 o 
 -10  -6   8       35.53       20.14     12.29 o 
  -9  -6   8      221.41      242.68     17.73 o 
  -8  -6   8        4.33       -6.57     16.82 o 
  -7  -6   8       56.73       52.90     11.09 o 
  -6  -6   8      111.45      131.57     15.74 o 
  -5  -6   8        3.84       -5.84      5.84 o 
  -4  -6   8      230.03      260.24     17.27 o 
  -3  -6   8      923.69      993.34     41.55 o 
  -2  -6   8        0.76       -4.69      9.29 o 
  -1  -6   8        8.98       15.34      8.69 o 
   0  -6   8        7.71       -1.75      8.19 o 
   1  -6   8       23.42       17.71     10.78 o 
   2  -6   8       92.51       99.72     28.91 o 
   3  -6   8      401.91      532.64     38.70 o 
   4  -6   8       19.11       20.01     11.05 o 
   5  -6   8       16.13       11.69     10.86 o 
   6  -6   8       10.73       10.61     15.47 o 
 -10  -5   8      313.46      335.60     23.45 o 
  -9  -5   8      121.33      111.41     16.03 o 
  -8  -5   8        4.19       -3.45     11.97 o 
  -7  -5   8      212.46      198.71     17.39 o 
  -6  -5   8       78.14       71.96      8.32 o 
  -5  -5   8       98.14      119.02     20.71 o 
  -4  -5   8       39.32       27.16      4.97 o 
  -3  -5   8      145.17      145.29     12.60 o 
  -2  -5   8      122.44      121.81     13.02 o 
  -1  -5   8     1002.06      971.95     36.57 o 
   0  -5   8      316.52      356.13     14.50 o 
   1  -5   8      230.22      248.93     12.15 o 
   2  -5   8     1624.93     1767.44     46.07 o 
   3  -5   8        3.74        8.97      9.87 o 
   4  -5   8      196.23      215.44     13.28 o 
   5  -5   8        5.75       -2.01     11.24 o 
   6  -5   8       12.99        2.65     11.90 o 
 -11  -4   8       37.07       45.27     24.22 o 
 -10  -4   8        0.89       -2.84     14.30 o 
  -9  -4   8        0.00       -7.31     10.03 o 
  -8  -4   8      122.08      149.01     16.34 o 
  -7  -4   8      583.90      633.20     27.09 o 
  -6  -4   8      341.05      371.01     15.01 o 
  -5  -4   8      123.55      108.19     18.86 o 
  -4  -4   8        1.09       -0.31      4.37 o 
  -3  -4   8        0.05       -1.93      1.93 o 
  -2  -4   8       29.27       24.45      3.15 o 
  -1  -4   8       17.89        7.12     14.98 o 
   0  -4   8       97.82       91.37      8.15 o 
   1  -4   8       60.93       48.52      5.55 o 
   2  -4   8       18.63       21.29      6.99 o 
   3  -4   8       53.20       56.91     17.53 o 
   4  -4   8        6.72       -7.49      7.49 o 
   5  -4   8       33.66       26.11      9.99 o 
   6  -4   8       20.41       38.67     13.21 o 
 -11  -3   8       65.93       75.13     20.66 o 
 -10  -3   8       66.96       71.02     19.06 o 
  -9  -3   8      204.21      193.70     19.45 o 
  -8  -3   8     1242.09     1309.84     47.20 o 
  -7  -3   8       67.66       73.66     19.67 o 
  -6  -3   8       13.54        6.82      7.83 o 
  -5  -3   8       56.68       49.39      6.26 o 
  -4  -3   8       52.67       33.23      6.50 o 
  -3  -3   8      221.22      254.90     10.07 o 
  -2  -3   8        7.18       -0.40      7.14 o 
  -1  -3   8      392.71      354.88     12.50 o 
   0  -3   8      474.39      444.67     23.41 o 
   1  -3   8       83.80       78.99      6.69 o 
   2  -3   8       27.77       32.82     16.84 o 
   3  -3   8      512.61      582.45     26.55 o 
   4  -3   8       45.75       35.27      8.39 o 
   5  -3   8        8.52       17.30      9.64 o 
   6  -3   8       65.05       37.37     15.91 o 
 -11  -2   8        4.04       79.32     28.28 o 
 -10  -2   8      142.37      123.84     24.65 o 
  -9  -2   8      853.56      974.12     45.05 o 
  -8  -2   8       73.66       65.09     11.90 o 
  -7  -2   8      250.29      228.32     15.46 o 
  -6  -2   8      113.99      101.26     18.59 o 
  -5  -2   8       36.86       28.43      8.20 o 
  -4  -2   8       71.45       68.01     12.51 o 
  -3  -2   8       45.73       41.66     11.67 o 
  -2  -2   8       11.03        7.88      4.44 o 
  -1  -2   8       23.57       17.63      5.61 o 
   0  -2   8      868.69      882.79     22.18 o 
   1  -2   8      142.15      112.42     10.37 o 
   2  -2   8        0.16       14.07     15.80 o 
   3  -2   8        0.42        4.01      8.66 o 
   4  -2   8      381.21      400.19     28.92 o 
   5  -2   8      161.02      119.68     17.48 o 
   6  -2   8       94.67       92.77     18.00 o 
 -11  -1   8       21.00       23.52     19.71 o 
 -10  -1   8      269.91      224.61     30.59 o 
  -9  -1   8       10.88        6.79      9.63 o 
  -8  -1   8        0.03        8.86      9.95 o 
  -7  -1   8        0.80        1.70      8.06 o 
  -6  -1   8      279.77      270.69     17.20 o 
  -5  -1   8      698.32      748.60     34.31 o 
  -4  -1   8       68.32       81.45     18.45 o 
  -3  -1   8       65.16       51.21      6.81 o 
  -2  -1   8      177.85      152.14      8.70 o 
  -1  -1   8        5.16        8.69      6.20 o 
   0  -1   8        9.40       11.31      6.61 o 
   1  -1   8      142.59      145.05     20.92 o 
   2  -1   8       24.06       26.87     14.83 o 
   3  -1   8        8.34        2.90     16.98 o 
   4  -1   8        2.50      -11.73     11.73 o 
   5  -1   8       12.57       23.24     13.02 o 
   6  -1   8        0.55       14.90     21.99 o 
 -11   0   8       98.57      129.34     33.18 o 
 -10   0   8       72.53      111.92     24.73 o 
  -9   0   8       50.84       44.51     17.27 o 
  -8   0   8       19.96       21.29      7.48 o 
  -7   0   8       87.85       95.15     11.01 o 
  -6   0   8      307.38      321.68     14.87 o 
  -5   0   8       17.75       11.65      5.72 o 
  -4   0   8      127.43      112.41     10.78 o 
  -3   0   8      164.36      171.53      9.82 o 
  -2   0   8      183.62      172.46     10.17 o 
  -1   0   8      195.89      189.95     18.53 o 
   0   0   8      150.06      163.04     12.59 o 
   1   0   8      282.71      338.38     38.79 o 
   2   0   8       45.47       44.20     10.05 o 
   3   0   8       65.07       51.54     18.31 o 
   4   0   8       11.48        6.74     13.94 o 
   5   0   8        0.63      -14.88     14.88 o 
   6   0   8       23.81       50.58     25.29 o 
 -11   1   8       32.51       25.56     27.81 o 
 -10   1   8        6.57      -16.83     16.83 o 
  -9   1   8        1.92       17.31     16.63 o 
  -8   1   8      262.79      194.79     23.22 o 
  -7   1   8      203.61      216.25     32.73 o 
  -6   1   8      466.73      542.31     25.26 o 
  -5   1   8       39.36       17.73     11.17 o 
  -4   1   8      227.72      223.88     11.31 o 
  -3   1   8       10.26        9.04      5.02 o 
  -2   1   8      257.14      281.08     14.29 o 
  -1   1   8        0.66       -4.20      4.40 o 
   0   1   8        1.21       -0.86     11.47 o 
   1   1   8      147.45      180.33     13.83 o 
   2   1   8      315.81      315.80     19.03 o 
   3   1   8       46.98       40.00     12.18 o 
   4   1   8       18.98       17.99     13.33 o 
   5   1   8        6.87      -17.62     17.62 o 
 -11   2   8        3.56       -6.11     24.41 o 
 -10   2   8       20.20       17.43     21.96 o 
  -9   2   8      128.65      139.66     26.53 o 
  -8   2   8        3.03       -1.39     13.26 o 
  -7   2   8        0.05       -2.98      5.65 o 
  -6   2   8        0.00       -1.05      6.96 o 
  -5   2   8        9.48        7.15      6.49 o 
  -4   2   8        7.82        5.36      5.83 o 
  -3   2   8        2.83       -3.66     11.54 o 
  -2   2   8       34.31       27.33      7.47 o 
  -1   2   8       49.99       52.44     11.99 o 
   0   2   8       65.77       68.73      9.15 o 
   1   2   8       38.61       29.09     10.90 o 
   2   2   8       69.71       79.48     15.03 o 
   3   2   8       94.54       96.03     17.02 o 
   4   2   8       75.88       50.02     19.25 o 
   5   2   8        0.11        1.28     22.45 o 
 -11   3   8        1.39        3.13     23.47 o 
 -10   3   8        0.64       -4.39     26.31 o 
  -9   3   8        0.95        0.82     16.31 o 
  -8   3   8      117.09      115.04     24.83 o 
  -7   3   8       50.56       48.65     18.99 o 
  -6   3   8       18.51       12.98     12.26 o 
  -5   3   8      333.52      344.57     22.34 o 
  -4   3   8      505.40      547.52     26.32 o 
  -3   3   8       22.68       11.02      7.13 o 
  -2   3   8       87.13       74.16     11.67 o 
  -1   3   8        0.97       -7.16      7.89 o 
   0   3   8       98.99       86.49     10.99 o 
   1   3   8        8.17       -5.08     16.71 o 
   2   3   8        1.84        3.46     17.27 o 
   3   3   8      170.22      188.95     25.37 o 
   4   3   8        2.17        2.75     21.30 o 
 -10   4   8       11.22       -6.64     24.05 o 
  -9   4   8       26.47       26.78     29.37 o 
  -8   4   8       17.23       -6.36     20.90 o 
  -7   4   8        0.36      -15.00     15.00 o 
  -6   4   8        5.16       -5.87     14.67 o 
  -5   4   8       47.89       46.52     12.31 o 
  -4   4   8       84.13       70.84     12.13 o 
  -3   4   8       83.05       81.98     10.97 o 
  -2   4   8        0.35        9.27      7.29 o 
  -1   4   8       73.39       52.46     12.27 o 
   0   4   8       67.49       46.97     18.38 o 
   1   4   8        0.07        0.72     18.68 o 
   2   4   8      237.11      291.95     27.15 o 
   3   4   8        2.07       15.11     19.24 o 
 -10   5   8       90.16      107.22     33.73 o 
  -9   5   8        6.03       22.31     27.66 o 
  -8   5   8        5.00        7.70     25.05 o 
  -7   5   8       49.09       18.98     21.46 o 
  -6   5   8       35.11       15.12     12.09 o 
  -5   5   8       43.01       36.93     11.41 o 
  -4   5   8       43.71       40.32     12.16 o 
  -3   5   8        2.03        8.85      8.85 o 
  -2   5   8       25.54       32.52     10.21 o 
  -1   5   8        1.01        0.00     15.17 o 
   0   5   8       72.99      109.64     26.21 o 
   1   5   8        0.34       24.66     16.91 o 
   2   5   8        0.30       20.10     20.10 o 
  -9   6   8        1.91      -24.23     33.31 o 
  -8   6   8        2.41       -7.93     27.73 o 
  -7   6   8       28.36        4.21     21.06 o 
  -6   6   8        0.00        3.15     13.40 o 
  -5   6   8       29.24       21.94     10.28 o 
  -4   6   8      114.98      118.56     15.90 o 
  -3   6   8      151.91      184.22     19.06 o 
  -2   6   8        0.00        6.25     23.15 o 
  -1   6   8       27.99       43.65     24.48 o 
   0   6   8        0.24       -1.94     18.19 o 
   1   6   8        3.58      -13.23     17.66 o 
  -7   7   8       24.78       11.36     15.71 o 
  -6   7   8        1.76      -18.11     18.90 o 
  -5   7   8       55.76       45.34     14.64 o 
  -4   7   8       17.34       10.02     11.36 o 
  -3   7   8        0.36       -5.63     17.51 o 
  -2   7   8       84.83      109.18     35.34 o 
  -1   7   8       33.03       44.51     35.07 o 
  -4 -11   9        4.48      -13.01     22.31 o 
  -3 -11   9       11.17        6.04     32.64 o 
  -2 -11   9       32.00       66.35     23.34 o 
  -1 -11   9       11.06       34.53     24.67 o 
   0 -11   9       47.79       34.17     16.97 o 
   1 -11   9       44.27       36.55     24.84 o 
  -6 -10   9       10.98       -6.55     42.20 o 
  -5 -10   9       33.32       37.63     26.52 o 
  -4 -10   9       90.03       86.11     27.70 o 
  -3 -10   9       31.69        8.18     18.69 o 
  -2 -10   9       82.99       89.20     16.61 o 
  -1 -10   9        4.51        7.61     15.88 o 
   0 -10   9      163.95      199.04     25.35 o 
   1 -10   9       60.49       71.68     24.49 o 
   2 -10   9       56.52       39.88     25.58 o 
   3 -10   9       30.48       34.32     14.38 o 
  -7  -9   9        1.39       13.46     38.12 o 
  -6  -9   9       20.26       28.53     27.19 o 
  -5  -9   9       13.75      -10.93     22.47 o 
  -4  -9   9       18.90        9.52     21.58 o 
  -3  -9   9       95.50       62.49     24.11 o 
  -2  -9   9       92.75       81.10     33.41 o 
  -1  -9   9       12.94       31.90     14.36 o 
   0  -9   9       79.71       70.06     17.62 o 
   1  -9   9        2.61       -3.39     14.43 o 
   2  -9   9       23.79       36.37     18.30 o 
   3  -9   9        0.05       17.92     16.65 o 
   4  -9   9        1.65        1.52     15.80 o 
  -8  -8   9        0.11      -20.35     25.96 o 
  -7  -8   9        2.49       10.56     22.51 o 
  -6  -8   9       96.18       45.04     32.18 o 
  -5  -8   9       47.24       31.24     23.29 o 
  -4  -8   9      153.81      203.44     16.70 o 
  -3  -8   9        5.30        2.47     11.26 o 
  -2  -8   9      119.51       87.05     14.35 o 
  -1  -8   9       89.78      105.86     20.96 o 
   0  -8   9       15.08       27.73     20.82 o 
   1  -8   9        0.40       -5.73     13.05 o 
   2  -8   9      154.41      152.88     22.33 o 
   3  -8   9        0.23       11.67     15.88 o 
   4  -8   9        6.30        1.69     16.18 o 
  -9  -7   9       10.75       -3.62     16.28 o 
  -8  -7   9       82.33       80.63     31.72 o 
  -7  -7   9        5.72       -9.81     20.92 o 
  -6  -7   9        0.73       39.02     28.61 o 
  -5  -7   9      157.28      162.82     37.61 o 
  -4  -7   9       15.90       13.34     14.62 o 
  -3  -7   9       56.24       54.60     11.92 o 
  -2  -7   9      798.71      763.69     36.01 o 
  -1  -7   9      239.37      212.56     20.13 o 
   0  -7   9       68.70       59.83     13.75 o 
   1  -7   9       10.81       22.07     13.73 o 
   2  -7   9       61.00       52.21     16.47 o 
   3  -7   9       54.42       50.89     16.08 o 
   4  -7   9       20.35       32.64     13.11 o 
   5  -7   9       29.66       23.37     15.05 o 
 -10  -6   9       15.72      -14.09     18.57 o 
  -9  -6   9       83.15       95.06     16.20 o 
  -8  -6   9       47.60       47.79     14.42 o 
  -7  -6   9        0.09        2.95     13.69 o 
  -6  -6   9       38.78       28.57     11.18 o 
  -5  -6   9      179.99      157.79     11.65 o 
  -4  -6   9        1.11        6.61     10.06 o 
  -3  -6   9        6.27       -2.38      9.23 o 
  -2  -6   9       56.53       33.26     13.95 o 
  -1  -6   9      585.56      620.68     32.68 o 
   0  -6   9      281.90      302.05     22.35 o 
   1  -6   9      230.32      267.65     29.16 o 
   2  -6   9      470.17      486.87     34.90 o 
   3  -6   9       13.03       -9.86     12.71 o 
   4  -6   9        0.86       -1.68     21.99 o 
   5  -6   9        4.09       -0.02     12.31 o 
 -10  -5   9        7.75        8.33     15.01 o 
  -9  -5   9        0.32       -3.04     13.55 o 
  -8  -5   9       11.78       13.74     11.58 o 
  -7  -5   9      147.62      140.93     17.12 o 
  -6  -5   9      104.75      108.64     10.85 o 
  -5  -5   9        8.65        2.63      6.35 o 
  -4  -5   9        3.68        5.07      2.78 o 
  -3  -5   9        2.65        6.75      8.29 o 
  -2  -5   9      562.98      470.76     22.50 o 
  -1  -5   9      111.10      102.63     15.70 o 
   0  -5   9       42.65       48.66      6.30 o 
   1  -5   9      142.09      109.25     10.11 o 
   2  -5   9       47.49       35.27     10.19 o 
   3  -5   9       70.91       60.82     11.75 o 
   4  -5   9        8.05        1.88      9.31 o 
   5  -5   9       15.79       28.99     22.94 o 
 -10  -4   9       30.90       11.98     13.31 o 
  -9  -4   9       13.76        1.23     13.47 o 
  -8  -4   9      329.78      327.60     22.63 o 
  -7  -4   9      184.50      197.09     14.87 o 
  -6  -4   9        0.88        1.74      6.65 o 
  -5  -4   9      463.14      460.94     29.53 o 
  -4  -4   9        0.38        0.11      4.00 o 
  -3  -4   9       46.35       47.41      6.53 o 
  -2  -4   9        0.32        0.35      9.65 o 
  -1  -4   9      153.66      149.61     10.01 o 
   0  -4   9     3167.92     3371.89     87.42 o 
   1  -4   9       12.30       18.08      7.37 o 
   2  -4   9       18.91       32.43     10.94 o 
   3  -4   9      305.94      296.28     26.58 o 
   4  -4   9       41.30       36.57     10.47 o 
   5  -4   9       62.99       73.70     13.05 o 
 -11  -3   9        1.23       43.85     28.37 o 
 -10  -3   9       26.96        0.64     16.47 o 
  -9  -3   9      255.17      210.45     19.88 o 
  -8  -3   9      105.56      114.40     14.22 o 
  -7  -3   9       48.78       30.56     14.56 o 
  -6  -3   9       21.26       32.10      9.05 o 
  -5  -3   9        0.16       -3.00      8.55 o 
  -4  -3   9       81.54       79.21      8.36 o 
  -3  -3   9        0.32       -1.35      5.85 o 
  -2  -3   9        6.99        3.44      4.97 o 
  -1  -3   9        0.39       -1.98      6.83 o 
   0  -3   9      308.52      304.92     19.57 o 
   1  -3   9      247.41      250.79     14.98 o 
   2  -3   9       75.97       76.54     14.27 o 
   3  -3   9        9.76       11.01     10.53 o 
   4  -3   9        2.63       -3.20      9.17 o 
   5  -3   9        2.17       -5.74     15.25 o 
 -11  -2   9        0.10       -6.06     20.18 o 
 -10  -2   9       94.78       99.43     22.90 o 
  -9  -2   9       27.21       40.27     19.80 o 
  -8  -2   9        1.55        8.30      9.34 o 
  -7  -2   9      427.21      394.90     23.55 o 
  -6  -2   9      136.66      115.04     19.84 o 
  -5  -2   9       81.09       62.91     12.00 o 
  -4  -2   9        3.98       13.95      5.05 o 
  -3  -2   9      152.08      153.54      9.83 o 
  -2  -2   9      373.95      353.85     13.73 o 
  -1  -2   9       91.86       68.21     11.41 o 
   0  -2   9      368.46      329.85     15.09 o 
   1  -2   9       20.55       26.33      8.93 o 
   2  -2   9      117.20      116.69     12.69 o 
   3  -2   9       48.50       54.69     13.08 o 
   4  -2   9       26.47        5.22     14.95 o 
   5  -2   9      177.51      159.26     33.78 o 
 -11  -1   9       42.85       18.27     18.88 o 
 -10  -1   9      125.29      114.55     24.90 o 
  -9  -1   9       15.07       31.72     23.78 o 
  -8  -1   9       13.89       17.48     11.22 o 
  -7  -1   9      177.19      156.64     26.28 o 
  -6  -1   9      239.65      240.02     18.32 o 
  -5  -1   9        4.12       12.32      9.46 o 
  -4  -1   9       21.00       20.35      7.29 o 
  -3  -1   9      223.97      222.54     19.69 o 
  -2  -1   9      812.45      869.66     26.24 o 
  -1  -1   9       40.06       34.79     10.57 o 
   0  -1   9      205.01      228.14     14.11 o 
   1  -1   9      218.77      217.12     14.92 o 
   2  -1   9      212.57      192.70     15.67 o 
   3  -1   9        7.15       17.70     11.88 o 
   4  -1   9       14.69       44.02     15.57 o 
   5  -1   9       73.23       73.09     18.17 o 
 -11   0   9      138.77      123.44     24.56 o 
 -10   0   9        1.40       -2.60     16.27 o 
  -9   0   9        0.20      -20.34     22.97 o 
  -8   0   9       23.88       18.22      8.56 o 
  -7   0   9        9.58        8.34      7.64 o 
  -6   0   9       80.29       62.01     11.16 o 
  -5   0   9      179.72      188.17     32.11 o 
  -4   0   9      361.41      407.17     27.82 o 
  -3   0   9      714.41      752.75     25.64 o 
  -2   0   9       93.78       86.47      7.94 o 
  -1   0   9       23.72       20.02      6.98 o 
   0   0   9      427.31      512.77     22.42 o 
   1   0   9        4.63        0.76     14.33 o 
   2   0   9       21.43       15.24     11.33 o 
   3   0   9      477.36      551.16     27.99 o 
   4   0   9       16.09       16.24     17.31 o 
   5   0   9       53.50       12.28     21.83 o 
 -11   1   9        3.37       11.05     21.36 o 
 -10   1   9        4.65       17.80     30.94 o 
  -9   1   9        7.02       22.91     19.96 o 
  -8   1   9       17.00       15.51     17.63 o 
  -7   1   9       12.79        5.91      9.81 o 
  -6   1   9        3.97       -2.18      6.67 o 
  -5   1   9      501.77      522.75     22.66 o 
  -4   1   9       18.59       11.70      6.68 o 
  -3   1   9       17.52        1.92     14.52 o 
  -2   1   9       43.95       33.62      7.18 o 
  -1   1   9        0.00       -7.42     10.06 o 
   0   1   9       27.44       35.02     12.20 o 
   1   1   9        8.97       -1.58      8.81 o 
   2   1   9       93.91       92.84     21.83 o 
   3   1   9       57.19       70.88     16.68 o 
   4   1   9        1.00       -0.64     15.96 o 
 -11   2   9        8.49       -8.79     29.55 o 
 -10   2   9        2.89        4.20     26.01 o 
  -9   2   9        4.82       38.99     28.22 o 
  -8   2   9       22.32       18.15     28.75 o 
  -7   2   9      145.15      138.40     26.91 o 
  -6   2   9       75.70       84.62     12.42 o 
  -5   2   9        7.71       -5.77     10.54 o 
  -4   2   9      703.84      772.14     29.73 o 
  -3   2   9      244.89      262.59     13.79 o 
  -2   2   9      376.42      414.67     19.79 o 
  -1   2   9       20.92       26.49      8.15 o 
   0   2   9      100.77      102.68     12.88 o 
   1   2   9       67.36       59.03     15.28 o 
   2   2   9        1.76        6.19     15.80 o 
   3   2   9       75.84       66.45     24.29 o 
   4   2   9      262.09      344.80     32.52 o 
 -10   3   9        0.00        0.00     29.98 o 
  -9   3   9       82.62       53.28     29.69 o 
  -8   3   9       11.59      -12.65     20.25 o 
  -7   3   9       16.68        8.84     18.48 o 
  -6   3   9        5.51        6.42     14.26 o 
  -5   3   9        8.55       12.10      9.41 o 
  -4   3   9        9.82       12.05      8.26 o 
  -3   3   9       47.42       45.10     10.61 o 
  -2   3   9       63.04       68.95     12.79 o 
  -1   3   9        0.63        0.76      7.61 o 
   0   3   9       61.92       44.05     19.19 o 
   1   3   9        0.30       -5.65     14.81 o 
   2   3   9        1.70       34.98     19.27 o 
   3   3   9        0.15       21.34     20.06 o 
 -10   4   9       49.54       68.44     42.77 o 
  -9   4   9        4.03      -20.21     29.85 o 
  -8   4   9        5.11       -9.66     24.15 o 
  -7   4   9       46.29       -5.65     31.50 o 
  -6   4   9        2.51        9.01     12.75 o 
  -5   4   9      122.20      130.14     13.94 o 
  -4   4   9       34.80       23.51      9.28 o 
  -3   4   9      128.79      130.95     14.69 o 
  -2   4   9        1.88        8.05      9.40 o 
  -1   4   9       45.67       44.94     18.39 o 
   0   4   9       32.58        4.22     15.50 o 
   1   4   9       19.92       31.54     21.77 o 
   2   4   9        5.01        2.11     19.66 o 
  -9   5   9       20.86       52.76     43.79 o 
  -8   5   9        0.14      -29.23     29.23 o 
  -7   5   9       14.29        2.50     15.04 o 
  -6   5   9        6.84        5.31     26.55 o 
  -5   5   9       20.86        5.15      9.67 o 
  -4   5   9        4.57        2.46      9.26 o 
  -3   5   9       53.16       53.82     11.75 o 
  -2   5   9       80.23       69.66     29.40 o 
  -1   5   9       26.46       24.74     30.76 o 
   0   5   9       25.79        0.67     13.90 o 
   1   5   9       35.07       63.23     21.31 o 
  -8   6   9        2.92       25.06     25.99 o 
  -7   6   9        1.14       -4.00     14.39 o 
  -6   6   9       19.76       24.99     16.16 o 
  -5   6   9       22.22       28.01     14.34 o 
  -4   6   9        9.61        7.05     16.01 o 
  -3   6   9       45.58       38.42     21.35 o 
  -2   6   9        4.26       19.95     22.45 o 
  -1   6   9       54.31       57.12     34.27 o 
  -3 -11  10       23.34       11.80     24.19 o 
  -2 -11  10        2.63       -1.26     23.98 o 
  -1 -11  10       50.07       48.80     32.31 o 
  -5 -10  10       17.90        8.46     22.36 o 
  -4 -10  10       48.94       33.31     27.66 o 
  -3 -10  10        0.01       24.53     34.34 o 
  -2 -10  10        2.46        9.81     14.50 o 
  -1 -10  10       55.89      112.91     34.59 o 
   0 -10  10       60.46       36.03     18.56 o 
   1 -10  10        1.48       -9.29     17.81 o 
  -7  -9  10       19.68       31.26     40.09 o 
  -6  -9  10       11.61       30.47     31.71 o 
  -5  -9  10       14.31        6.11     23.83 o 
  -4  -9  10       29.25       18.80     23.99 o 
  -3  -9  10       57.22       45.16     15.64 o 
  -2  -9  10       67.49       66.54     14.47 o 
  -1  -9  10        2.37        4.49     22.47 o 
   0  -9  10        9.50        2.53     17.84 o 
   1  -9  10       42.53       56.57     16.78 o 
   2  -9  10        5.26       13.73     15.48 o 
   3  -9  10       24.46       42.45     18.04 o 
  -8  -8  10       95.74       49.38     31.36 o 
  -7  -8  10       57.11       88.45     30.40 o 
  -6  -8  10        3.56       -8.37     32.18 o 
  -5  -8  10       56.18       70.02     29.65 o 
  -4  -8  10        3.27        1.08      9.75 o 
  -3  -8  10       83.03       84.60     13.96 o 
  -2  -8  10      110.51      100.22     19.59 o 
  -1  -8  10      146.09      129.34     16.98 o 
   0  -8  10        7.51        4.19     14.71 o 
   1  -8  10      119.53      113.24     20.15 o 
   2  -8  10       43.48       10.57     24.44 o 
   3  -8  10      137.90      123.18     21.55 o 
  -9  -7  10       16.47        9.41     17.59 o 
  -8  -7  10       20.44       27.03     30.32 o 
  -7  -7  10        0.99       17.87     22.50 o 
  -6  -7  10       13.60       49.54     20.21 o 
  -5  -7  10       79.75       80.19     16.69 o 
  -4  -7  10       75.49       76.31     16.81 o 
  -3  -7  10       59.56       59.49     14.40 o 
  -2  -7  10       25.59        6.16     17.34 o 
  -1  -7  10       12.73       -4.63     10.98 o 
   0  -7  10        0.48        6.75     11.42 o 
   1  -7  10       53.16       56.13     16.85 o 
   2  -7  10       22.94        9.42     17.75 o 
   3  -7  10      152.17      102.49     19.97 o 
   4  -7  10        0.90      -13.88     14.98 o 
  -9  -6  10        4.20       22.27     20.05 o 
  -8  -6  10        1.06       -1.20     14.81 o 
  -7  -6  10        0.09      -12.39     12.39 o 
  -6  -6  10      187.83      203.18     20.66 o 
  -5  -6  10        0.79       -0.30     15.19 o 
  -4  -6  10      681.52      653.24     33.49 o 
  -3  -6  10       18.13        3.23     31.31 o 
  -2  -6  10        0.21       21.60     15.54 o 
  -1  -6  10      437.86      513.40     29.65 o 
   0  -6  10        4.81       -1.63     12.33 o 
   1  -6  10        8.86       13.49     11.89 o 
   2  -6  10        8.56        1.89     15.42 o 
   3  -6  10        3.08       15.52     18.59 o 
   4  -6  10        3.28        6.80     16.66 o 
 -10  -5  10        7.13       -1.05     20.03 o 
  -9  -5  10        0.02        0.66     15.16 o 
  -8  -5  10        4.99       -7.09     18.87 o 
  -7  -5  10       55.55       43.84      9.81 o 
  -6  -5  10      131.66      134.48     15.01 o 
  -5  -5  10       17.70        9.48     10.89 o 
  -4  -5  10      281.11      293.72     29.35 o 
  -3  -5  10        0.32      -13.32     13.32 o 
  -2  -5  10        2.09       -8.00     10.32 o 
  -1  -5  10       14.71        2.64      9.88 o 
   0  -5  10       75.50       60.16     14.14 o 
   1  -5  10      611.09      665.85     45.84 o 
   2  -5  10        3.57       -8.07     13.45 o 
   3  -5  10       10.47        4.73     15.53 o 
   4  -5  10       10.66       15.29     12.63 o 
 -10  -4  10        3.36       -8.13     20.00 o 
  -9  -4  10        2.16        5.52     11.51 o 
  -8  -4  10        2.10        6.75     16.19 o 
  -7  -4  10       46.48       56.13     12.01 o 
  -6  -4  10       62.21       53.33     10.41 o 
  -5  -4  10       64.96       62.03      7.90 o 
  -4  -4  10        9.53       12.15      4.84 o 
  -3  -4  10       74.82       93.00      9.04 o 
  -2  -4  10      235.39      220.98     12.53 o 
  -1  -4  10      193.21      220.88     13.13 o 
   0  -4  10      205.16      198.48     25.10 o 
   1  -4  10       59.01       55.57     22.35 o 
   2  -4  10       92.97       87.12     22.94 o 
   3  -4  10       18.40       13.35     13.47 o 
   4  -4  10        5.01       -5.18     11.53 o 
 -10  -3  10        2.01        7.08     19.29 o 
  -9  -3  10       20.50       21.76     12.86 o 
  -8  -3  10        3.54       -9.63      9.91 o 
  -7  -3  10        4.38       -9.22      9.72 o 
  -6  -3  10      295.05      306.48     17.63 o 
  -5  -3  10       15.73        7.33      5.92 o 
  -4  -3  10      255.21      286.76     13.23 o 
  -3  -3  10       16.79       14.38      6.75 o 
  -2  -3  10      112.25      114.52      9.93 o 
  -1  -3  10       31.04       20.40     16.36 o 
   0  -3  10      302.68      320.92     16.83 o 
   1  -3  10      159.18      133.57     39.59 o 
   2  -3  10      340.50      365.36     20.09 o 
   3  -3  10      116.85      152.12     21.13 o 
   4  -3  10       27.61        6.09     13.73 o 
 -11  -2  10       57.84       52.87     23.13 o 
 -10  -2  10       21.04       28.35     25.13 o 
  -9  -2  10       24.60       17.30     20.07 o 
  -8  -2  10        0.01       11.48     18.72 o 
  -7  -2  10      428.86      418.46     28.63 o 
  -6  -2  10       50.13       64.88     13.67 o 
  -5  -2  10      121.82      119.83      9.18 o 
  -4  -2  10       58.30       36.42      6.84 o 
  -3  -2  10        2.71        0.82      6.35 o 
  -2  -2  10     1114.44     1195.21     39.75 o 
  -1  -2  10      234.07      232.18     13.85 o 
   0  -2  10        2.89       -1.44      7.16 o 
   1  -2  10       29.81       18.30      9.22 o 
   2  -2  10       85.40       76.42     13.41 o 
   3  -2  10       81.06       51.51     17.35 o 
   4  -2  10       75.12       66.48     18.21 o 
 -11  -1  10       39.49        2.49     29.87 o 
 -10  -1  10       39.55      -18.87     30.99 o 
  -9  -1  10        6.82       26.24     20.86 o 
  -8  -1  10        3.27        4.84     10.53 o 
  -7  -1  10       24.53       25.29     15.25 o 
  -6  -1  10       43.23       39.49     11.28 o 
  -5  -1  10       27.50        9.78      8.22 o 
  -4  -1  10        8.37        4.33     10.52 o 
  -3  -1  10       39.78       40.64      7.10 o 
  -2  -1  10      393.93      426.16     16.84 o 
  -1  -1  10       52.91       44.18      8.88 o 
   0  -1  10       40.69       45.21     10.43 o 
   1  -1  10      199.71      184.07     17.91 o 
   2  -1  10        4.11        7.01     12.71 o 
   3  -1  10       63.59       39.46     28.72 o 
   4  -1  10       70.97       58.93     33.51 o 
 -11   0  10       51.54       71.46     27.22 o 
 -10   0  10       46.98       36.13     23.18 o 
  -9   0  10       44.95       41.99     20.65 o 
  -8   0  10        0.01      -15.00     23.59 o 
  -7   0  10        1.23        5.33     10.58 o 
  -6   0  10       52.04       42.96     11.88 o 
  -5   0  10      452.14      505.72     27.43 o 
  -4   0  10      631.40      726.37     25.48 o 
  -3   0  10        0.77        0.19      5.92 o 
  -2   0  10      143.85      161.72     12.98 o 
  -1   0  10        6.31       -0.71     28.91 o 
   0   0  10       29.69       31.06     11.03 o 
   1   0  10        9.22        6.29     11.99 o 
   2   0  10      157.94      138.91     39.02 o 
   3   0  10      273.92      322.85     46.21 o 
 -10   1  10        0.12       -6.73     21.66 o 
  -9   1  10       22.02       23.75     22.98 o 
  -8   1  10        0.00      -16.10     17.64 o 
  -7   1  10        4.44        2.45     12.00 o 
  -6   1  10       12.14       12.22     11.90 o 
  -5   1  10      736.17      877.89     35.46 o 
  -4   1  10      281.80      327.66     18.87 o 
  -3   1  10       52.09       43.13      8.87 o 
  -2   1  10       10.40       -1.57      5.94 o 
  -1   1  10        6.05       -0.62      9.60 o 
   0   1  10        2.62        6.11     11.42 o 
   1   1  10      106.53       95.94     15.67 o 
   2   1  10       71.31       69.43     17.96 o 
   3   1  10        8.52       31.93     19.59 o 
 -10   2  10        1.72        9.61     29.70 o 
  -9   2  10        0.08      -14.99     24.71 o 
  -8   2  10        0.05      -10.40     28.59 o 
  -7   2  10       51.08       34.05     20.13 o 
  -6   2  10        2.11       -5.94      7.91 o 
  -5   2  10      163.57      138.50     17.71 o 
  -4   2  10       52.06       41.99     14.06 o 
  -3   2  10       45.26       19.57     10.65 o 
  -2   2  10      101.35       77.09     10.46 o 
  -1   2  10        0.02       11.36     16.68 o 
   0   2  10      135.34      133.52     19.07 o 
   1   2  10       35.13       20.70     17.35 o 
   2   2  10        3.99        3.40     19.02 o 
  -9   3  10       12.94       10.06     25.63 o 
  -8   3  10        1.13       -7.99     25.74 o 
  -7   3  10       87.11       60.70     29.90 o 
  -6   3  10      102.64       92.59     16.38 o 
  -5   3  10       47.46       27.21     10.37 o 
  -4   3  10      118.60      114.34     15.69 o 
  -3   3  10      291.42      337.42     25.35 o 
  -2   3  10        0.61        1.37     10.33 o 
  -1   3  10       49.95       46.70     19.70 o 
   0   3  10       35.92       58.85     19.85 o 
   1   3  10        9.03        5.47     15.73 o 
  -9   4  10        9.64       23.09     39.88 o 
  -8   4  10        2.03       19.04     26.66 o 
  -7   4  10      219.51      246.04     31.80 o 
  -6   4  10       35.96       28.06     15.82 o 
  -5   4  10        7.67        1.34     10.77 o 
  -4   4  10        5.40       -1.25     10.05 o 
  -3   4  10       53.55       29.68     11.87 o 
  -2   4  10      208.74      206.62     39.83 o 
  -1   4  10       14.24      -19.03     19.03 o 
   0   4  10        1.23       11.90     16.81 o 
  -7   5  10        8.82       -9.41     17.97 o 
  -6   5  10        1.56      -15.36     17.57 o 
  -5   5  10        4.60        7.81     13.66 o 
  -4   5  10        4.09       19.80     14.85 o 
  -3   5  10        5.02        1.88     21.27 o 
  -2   5  10        0.00       44.56     20.97 o 
  -1   5  10       56.86       39.96     20.31 o 
  -4 -10  11       49.14       39.93     37.36 o 
  -3 -10  11       13.45       30.89     30.89 o 
  -2 -10  11        0.55        6.25     25.71 o 
  -1 -10  11        2.28       -6.14     29.30 o 
  -6  -9  11        0.00        7.02     28.09 o 
  -5  -9  11       54.62       40.18     26.58 o 
  -4  -9  11        0.27      -33.67     33.67 o 
  -3  -9  11        2.60       19.41     36.23 o 
  -2  -9  11       17.96       28.00     17.04 o 
  -1  -9  11       16.10        4.52     16.85 o 
   0  -9  11       12.27       20.84     20.49 o 
   1  -9  11       17.35       19.11     22.02 o 
  -7  -8  11        0.40       12.97     27.23 o 
  -6  -8  11       16.74       39.93     36.13 o 
  -5  -8  11       35.64       50.54     28.79 o 
  -4  -8  11        9.40      -18.09     18.09 o 
  -3  -8  11       15.83       13.03     14.64 o 
  -2  -8  11       82.77       85.93     19.08 o 
  -1  -8  11       26.13        8.63     18.69 o 
   0  -8  11       11.69       12.38     18.19 o 
   1  -8  11       92.31      120.68     21.92 o 
   2  -8  11       13.41       22.03     21.59 o 
  -8  -7  11        0.97       37.97     26.39 o 
  -7  -7  11      149.51      137.30     40.69 o 
  -6  -7  11       26.05       21.35     23.48 o 
  -5  -7  11        6.24        9.36     11.60 o 
  -4  -7  11        8.26       -2.69     11.63 o 
  -3  -7  11        0.69       -0.80     11.42 o 
  -2  -7  11        0.45        9.60     24.34 o 
  -1  -7  11       17.63        4.41     15.30 o 
   0  -7  11       20.28       37.90     16.74 o 
   1  -7  11       56.43       61.97     19.30 o 
   2  -7  11       80.96       78.87     19.35 o 
  -9  -6  11        2.46        4.04     21.56 o 
  -8  -6  11        8.18       34.99     21.80 o 
  -7  -6  11        5.37        0.62     16.42 o 
  -6  -6  11       23.82       34.57     34.57 o 
  -5  -6  11       16.14       27.09     16.03 o 
  -4  -6  11      106.13       84.86     14.88 o 
  -3  -6  11      235.08      238.22     20.24 o 
  -2  -6  11        0.84        8.81     13.43 o 
  -1  -6  11        4.24       -3.30     16.29 o 
   0  -6  11       35.43       -9.72     13.75 o 
   1  -6  11       13.14       16.30     19.24 o 
   2  -6  11        2.78        9.41     18.68 o 
   3  -6  11       13.93       14.55     20.41 o 
  -9  -5  11       28.16       23.57     21.04 o 
  -8  -5  11       67.51       81.81     21.26 o 
  -7  -5  11        7.17        2.09     13.35 o 
  -6  -5  11        7.21       -1.72     10.13 o 
  -5  -5  11      177.74      158.49     15.42 o 
  -4  -5  11       32.52       27.61     12.89 o 
  -3  -5  11       49.63       37.62     14.44 o 
  -2  -5  11       73.16       49.82     19.10 o 
  -1  -5  11       11.72       -2.17     12.74 o 
   0  -5  11      111.54       95.22     19.66 o 
   1  -5  11       19.49       10.36     16.53 o 
   2  -5  11       12.10      -24.48     24.48 o 
   3  -5  11       35.88       47.42     20.83 o 
 -10  -4  11        2.40      -23.41     25.31 o 
  -9  -4  11        0.02       -5.72     15.31 o 
  -8  -4  11        4.85        4.48     14.06 o 
  -7  -4  11       13.36       15.35      9.08 o 
  -6  -4  11       45.95       63.01     14.10 o 
  -5  -4  11      131.98      100.44     10.32 o 
  -4  -4  11        6.79        0.40      9.11 o 
  -3  -4  11       62.61       63.56     13.99 o 
  -2  -4  11        1.57       13.13     13.85 o 
  -1  -4  11        0.65        2.45     12.64 o 
   0  -4  11        0.05       14.93     13.93 o 
   1  -4  11       13.76       11.49     13.97 o 
   2  -4  11       27.15       22.89     19.20 o 
   3  -4  11       49.83       41.14     20.67 o 
 -10  -3  11        4.32        0.69     21.20 o 
  -9  -3  11       24.52       21.67     15.77 o 
  -8  -3  11       10.31        9.32     10.18 o 
  -7  -3  11      205.50      263.31     19.41 o 
  -6  -3  11       94.31      122.11     15.25 o 
  -5  -3  11        0.10        3.17      6.07 o 
  -4  -3  11       62.52       58.32      8.68 o 
  -3  -3  11        0.80        1.49      7.08 o 
  -2  -3  11        3.71        4.59      6.48 o 
  -1  -3  11      496.13      504.97     23.25 o 
   0  -3  11       12.02       10.46     10.66 o 
   1  -3  11       76.04       90.92     19.84 o 
   2  -3  11        5.92       -2.40     13.51 o 
   3  -3  11        3.11       -1.89     22.98 o 
 -10  -2  11       50.40       60.96     24.66 o 
  -9  -2  11        9.79        0.00     24.37 o 
  -8  -2  11        0.61      -11.48     13.91 o 
  -7  -2  11       47.46       15.50     20.99 o 
  -6  -2  11        4.01        2.01      7.10 o 
  -5  -2  11       16.49        0.18      9.57 o 
  -4  -2  11       10.60       10.13      9.85 o 
  -3  -2  11      205.45      184.35     12.62 o 
  -2  -2  11      224.32      234.13     16.06 o 
  -1  -2  11       25.06       30.83     18.39 o 
   0  -2  11        2.32        2.95      8.54 o 
   1  -2  11       54.76       53.91     17.50 o 
   2  -2  11       11.26        6.74     12.85 o 
   3  -2  11       22.31       13.23     17.69 o 
 -10  -1  11       68.84       85.26     26.78 o 
  -9  -1  11      252.96      280.80     44.33 o 
  -8  -1  11       34.63       25.09     25.09 o 
  -7  -1  11       25.18       22.30     16.43 o 
  -6  -1  11       71.40       78.22     13.31 o 
  -5  -1  11        1.03        2.67      6.73 o 
  -4  -1  11        0.35      -13.45     15.34 o 
  -3  -1  11      220.04      226.07     29.50 o 
  -2  -1  11      275.25      251.58     28.24 o 
  -1  -1  11       73.95       67.45     12.70 o 
   0  -1  11       12.41        9.61     11.39 o 
   1  -1  11        9.94       -8.55      9.57 o 
   2  -1  11        9.05        4.54     15.01 o 
 -10   0  11        1.65        0.00     24.65 o 
  -9   0  11       58.12       43.85     30.76 o 
  -8   0  11       23.25        8.38     25.16 o 
  -7   0  11       11.25       23.77     19.08 o 
  -6   0  11        3.26       -6.28      8.33 o 
  -5   0  11       36.54       31.95     10.69 o 
  -4   0  11      357.62      403.86     23.98 o 
  -3   0  11       38.73       24.90      8.24 o 
  -2   0  11        3.21        1.66      8.22 o 
  -1   0  11        0.86        6.61     11.44 o 
   0   0  11       50.22       47.36     12.75 o 
   1   0  11       60.25       39.01     17.74 o 
   2   0  11       35.36       44.03     25.20 o 
 -10   1  11        1.81        3.41     27.31 o 
  -9   1  11      148.49      158.30     32.90 o 
  -8   1  11       13.10       30.82     24.48 o 
  -7   1  11        4.04        3.77     17.31 o 
  -6   1  11        3.80       -8.01      8.01 o 
  -5   1  11       88.72      100.83     22.38 o 
  -4   1  11      649.44      680.14     39.78 o 
  -3   1  11      135.17      141.47     19.85 o 
  -2   1  11       56.88       49.80     10.36 o 
  -1   1  11      114.73      155.80     15.47 o 
   0   1  11        3.34       -1.61     12.41 o 
   1   1  11       13.29       -7.59     17.98 o 
  -9   2  11        0.87      -26.23     26.23 o 
  -8   2  11      103.57      108.53     45.00 o 
  -7   2  11       36.41       28.41     15.70 o 
  -6   2  11       95.62       82.27     16.59 o 
  -5   2  11       12.76       25.46     10.16 o 
  -4   2  11       52.23       58.93     10.88 o 
  -3   2  11       24.12       -8.57     12.01 o 
  -2   2  11        6.77       12.85      8.90 o 
  -1   2  11       21.05       11.89     17.59 o 
   0   2  11       37.73       48.79     18.12 o 
   1   2  11       30.54       24.84     21.57 o 
  -8   3  11        2.54       -4.51     23.45 o 
  -7   3  11      311.53      408.78     32.52 o 
  -6   3  11      347.51      400.25     29.17 o 
  -5   3  11       13.74       16.00     12.66 o 
  -4   3  11       22.27       22.18     11.09 o 
  -3   3  11       14.03       -6.53     18.32 o 
  -2   3  11       82.20       87.09     21.25 o 
  -1   3  11      150.54      132.03     21.64 o 
  -7   4  11       30.26       17.35     20.51 o 
  -6   4  11       38.95       21.82     16.72 o 
  -5   4  11        1.88       18.18     14.13 o 
  -4   4  11        0.29       37.25     30.06 o 
  -3   4  11       10.81       11.31     30.17 o 
  -2   4  11      407.95      469.65     35.06 o 
  -4  -9  12        4.99       15.93     27.21 o 
  -3  -9  12       64.48       77.67     34.20 o 
  -2  -9  12        5.65      -10.80     19.59 o 
  -1  -9  12        2.34        3.00     18.61 o 
  -6  -8  12        1.09        7.95     26.48 o 
  -5  -8  12      152.56      186.28     37.13 o 
  -4  -8  12        8.16       -0.68     28.17 o 
  -3  -8  12       12.38       -4.65     14.99 o 
  -2  -8  12        8.50        9.26     16.88 o 
  -1  -8  12       27.25       16.04     15.26 o 
   0  -8  12        5.47       17.62     15.79 o 
  -7  -7  12       13.15      -27.05     40.90 o 
  -6  -7  12        1.92       61.40     33.87 o 
  -5  -7  12       12.59       29.67     32.41 o 
  -4  -7  12        4.61       22.57     15.39 o 
  -3  -7  12       22.28       16.77     18.82 o 
  -2  -7  12        2.42       17.09     27.30 o 
  -1  -7  12        8.54        7.88     21.26 o 
   0  -7  12        3.92        9.51     19.26 o 
   1  -7  12        0.11        3.45     23.60 o 
  -8  -6  12       74.09      132.01     50.63 o 
  -7  -6  12       28.45       25.14     21.69 o 
  -6  -6  12        8.33        0.00     35.94 o 
  -5  -6  12       36.47       56.24     16.97 o 
  -4  -6  12        0.62       12.86     13.94 o 
  -3  -6  12       53.71       60.94     20.81 o 
  -2  -6  12        2.97      -17.53     17.53 o 
  -1  -6  12      102.86      122.60     19.18 o 
   0  -6  12       10.46       32.92     15.04 o 
   1  -6  12        5.98       11.92     15.32 o 
  -8  -5  12       41.03       45.58     17.09 o 
  -7  -5  12       29.43       49.83     20.80 o 
  -6  -5  12       40.25        3.94     13.06 o 
  -5  -5  12        0.22       -7.03     12.88 o 
  -4  -5  12       44.63       35.32     25.68 o 
  -3  -5  12       64.18       54.28     19.95 o 
  -2  -5  12       34.90       29.93     24.14 o 
  -1  -5  12        0.08        0.77     14.10 o 
   0  -5  12        2.98      -13.89     21.09 o 
   1  -5  12        6.99       31.00     18.45 o 
  -9  -4  12       77.73      102.98     25.18 o 
  -8  -4  12        5.92       12.56     15.45 o 
  -7  -4  12      118.33      159.17     30.99 o 
  -6  -4  12       29.16        6.89     13.87 o 
  -5  -4  12       25.56       34.99     12.97 o 
  -4  -4  12       38.85       30.37     14.83 o 
  -3  -4  12        0.16       -4.91     21.64 o 
  -2  -4  12        0.30       14.75     13.96 o 
  -1  -4  12        0.09       -2.78     12.29 o 
   0  -4  12        1.58       12.13     16.16 o 
   1  -4  12       13.08       -2.21     15.61 o 
   2  -4  12        1.29       21.25     21.49 o 
  -9  -3  12        5.36       14.96     25.85 o 
  -8  -3  12       55.93       69.28     17.24 o 
  -7  -3  12       10.95        0.86      9.91 o 
  -6  -3  12      169.29      158.03     19.48 o 
  -5  -3  12       23.89       47.40     23.14 o 
  -4  -3  12       42.59       40.69     15.43 o 
  -3  -3  12        3.70       -4.54     11.55 o 
  -2  -3  12        0.38        1.85     14.67 o 
  -1  -3  12       13.87       19.97     17.30 o 
   0  -3  12       18.58       35.48     27.76 o 
   1  -3  12       20.06        6.26     21.53 o 
  -9  -2  12       12.89       -4.47     34.29 o 
  -8  -2  12        8.48        1.98     14.92 o 
  -7  -2  12        0.00       -3.83     10.28 o 
  -6  -2  12       37.81       25.93     13.14 o 
  -5  -2  12       13.47       12.28     24.79 o 
  -4  -2  12        0.05       -2.27      7.54 o 
  -3  -2  12        0.22       -0.08      7.80 o 
  -2  -2  12       64.79       49.73     11.69 o 
  -1  -2  12        4.46       10.82     13.40 o 
   0  -2  12        0.74       -6.40     13.65 o 
   1  -2  12       98.93      125.65     31.99 o 
  -9  -1  12       19.78        5.86     24.16 o 
  -8  -1  12       55.37       25.84     25.06 o 
  -7  -1  12        1.38       -9.37      9.88 o 
  -6  -1  12       25.91        6.62     11.24 o 
  -5  -1  12       14.91       12.69     10.21 o 
  -4  -1  12       75.76       77.07     12.71 o 
  -3  -1  12       47.10       47.58     12.67 o 
  -2  -1  12        4.79        7.96     10.02 o 
  -1  -1  12        2.56        5.19     10.70 o 
   0  -1  12       17.07        7.13     18.74 o 
   1  -1  12       11.12        8.22     16.82 o 
  -9   0  12      199.51      301.51     62.11 o 
  -8   0  12       26.34       71.26     37.06 o 
  -7   0  12        7.07        9.29     19.42 o 
  -6   0  12        0.17       -7.58      9.42 o 
  -5   0  12        0.15       -1.58      9.99 o 
  -4   0  12      341.14      381.65     31.65 o 
  -3   0  12       19.72       21.61      9.35 o 
  -2   0  12        9.13        3.90     15.42 o 
  -1   0  12       54.41       54.45     16.58 o 
   0   0  12        0.19       11.92     15.37 o 
  -8   1  12       10.90       -4.96     18.19 o 
  -7   1  12       24.93        6.57     17.52 o 
  -6   1  12       68.94       76.08     16.51 o 
  -5   1  12       71.36       78.98     13.20 o 
  -4   1  12       44.65       29.54      9.76 o 
  -3   1  12        3.97       10.56      8.52 o 
  -2   1  12       21.77       22.24     13.37 o 
  -1   1  12        4.90       -0.14     16.36 o 
  -7   2  12       15.82       15.28     20.39 o 
  -6   2  12      270.29      253.91     27.25 o 
  -5   2  12        7.19       15.53     11.97 o 
  -4   2  12       37.35       22.51     13.96 o 
  -3   2  12        2.33       10.37     13.55 o 
  -2   2  12       12.45        7.94     13.43 o 
  -6   3  12        3.84        5.76     17.27 o 
  -5   3  12        1.53        5.33     16.65 o 
  -4   3  12        4.18       -9.92     21.82 o 
  -6  -7  13        3.93      -38.24     45.45 o 
  -5  -7  13        6.43        6.09     34.25 o 
  -4  -7  13       65.77       62.15     24.11 o 
  -3  -7  13       39.17       70.64     25.61 o 
  -2  -7  13        1.47      -19.36     19.36 o 
  -7  -6  13       56.20       68.34     35.89 o 
  -6  -6  13        1.40      -44.10     44.10 o 
  -5  -6  13       29.92       31.75     17.51 o 
  -4  -6  13       38.68       58.04     19.13 o 
  -3  -6  13       60.88       73.81     31.38 o 
  -2  -6  13       85.08      104.48     23.88 o 
  -1  -6  13       12.10       19.98     17.66 o 
  -7  -5  13       12.28       10.86     19.61 o 
  -6  -5  13       33.00       47.36     23.22 o 
  -5  -5  13        2.35       -6.76     19.66 o 
  -4  -5  13        2.56      -17.96     18.48 o 
  -3  -5  13      173.99      194.66     23.07 o 
  -2  -5  13       53.63       51.32     24.37 o 
  -1  -5  13       24.11       13.16     16.17 o 
   0  -5  13        3.51        7.82     24.08 o 
  -8  -4  13       47.31       70.20     28.36 o 
  -7  -4  13        5.61       -0.42     15.43 o 
  -6  -4  13       22.74        4.60     14.14 o 
  -5  -4  13       21.24       -5.60     21.76 o 
  -4  -4  13        0.00       -6.13     15.68 o 
  -3  -4  13        6.03       12.63     14.78 o 
  -2  -4  13       89.37      109.74     43.01 o 
  -1  -4  13       83.29       89.86     18.26 o 
   0  -4  13       10.87        8.79     16.53 o 
  -8  -3  13       55.48       46.40     35.52 o 
  -7  -3  13        4.48        1.10     17.91 o 
  -6  -3  13        5.34        4.53     14.31 o 
  -5  -3  13       33.14       44.06     22.90 o 
  -4  -3  13       68.47      113.52     22.84 o 
  -3  -3  13        7.92       18.12     14.83 o 
  -2  -3  13        4.73       -8.03     17.82 o 
  -1  -3  13        0.47        9.26     18.00 o 
  -8  -2  13       63.14       56.16     23.40 o 
  -7  -2  13        0.57        4.10     15.71 o 
  -6  -2  13       13.44       29.60     20.71 o 
  -5  -2  13       33.75       21.40     21.60 o 
  -4  -2  13        3.58       -6.65     11.52 o 
  -3  -2  13        3.45       -0.15     18.99 o 
  -2  -2  13       14.41       14.59     38.53 o 
  -1  -2  13       13.24       18.70     21.04 o 
  -8  -1  13        7.08        6.52     20.35 o 
  -7  -1  13       44.39       75.36     18.21 o 
  -6  -1  13       50.81       48.24     12.81 o 
  -5  -1  13        9.79        7.77     10.48 o 
  -4  -1  13       12.70       20.25     16.90 o 
  -3  -1  13       46.47       56.02     13.90 o 
  -2  -1  13       62.94       70.44     30.37 o 
  -1  -1  13      191.77      226.71     34.64 o 
  -7   0  13       32.25       23.53     16.62 o 
  -6   0  13       19.87       31.41     11.35 o 
  -5   0  13        1.80        8.14     16.73 o 
  -4   0  13        0.28        1.43     10.41 o 
  -3   0  13        0.12       -3.00     13.12 o 
  -2   0  13        0.27      -12.74     14.46 o 
  -5   1  13       48.61       63.94     17.69 o 
  -4   1  13       15.74       -3.69     11.41 o 
                                                 
